# Supplementary material for: 1-(4-Bromo­benzo­yl)-2-phenyl­pyrrolidine-2-carboxamide
Source: Acta Crystallogr Sect E Struct Rep Online. 2008 Feb 13;64(Pt 3):o580. doi: 10.1107/S1600536808003954 (PMC2960799; doi:10.1107/S1600536808003954)
Supplement: Supplementary file 1 [file e-64-0o580-sup1.cif]

##############################################################################
###                                                                        ###
###        Electronic paper (Acta Crystallographica Section E)             ###
###                                                                        ###
##############################################################################
#                                                                            #
# This CIF contains the data in a paper accepted for publication in Acta     #
# Crystallographica Section E. It conforms to the requirements of Notes      #
# for Authors for Section E, and has been peer reviewed under the auspices   #
# of the IUCr Commission on Journals.                                        #
#                                                                            #
# Full details of the Crystallographic Information File format               #
# are given in the paper "The Crystallographic Information File (CIF):       #
# a New Standard Archive File for Crystallography" by S. R. Hall, F. H.      #
# Allen and I. D. Brown [Acta Cryst. (1991), A47, 655-685].                  #
#                                                                            #
# The current version of the core CIF dictionary is obtainable from          #
# ftp://ftp.iucr.org/pub/cif_core.dic. The current version number is 2.1.    #
#                                                                            #
# Software is freely available for graphical display of the structure(s) in  #
# this CIF.  For information consult the CIF home page http://www.iucr.org/  #
# cif/home.html                                                              #
#                                                                            #
##############################################################################
                                             
data_global
_audit_creation_method     'form.cif (version 2.0)'
_journal_data_validation_number     ?
_journal_date_recd_electronic     2008-01-31
_journal_date_accepted     2008-02-06
_journal_name_full     'Acta Crystallographica, Section E'
_journal_year     2008
_journal_volume     64
_journal_issue      3
_journal_page_first     o580
_journal_page_last     o580
_journal_paper_category     QO
_journal_coeditor_code     CV2386
_publ_contact_author_name     'Dr. Rafael Tamazyan'
_publ_contact_author_address
;
Molecule Structure Research Center
National Academy of Sciences RA
Azatutyan ave. 26
375014 Yerevan
Republic of Armenia
;
_publ_contact_author_email     rafael@msrc.am
_publ_contact_author_fax     '374 1 282 267'
_publ_contact_author_phone     '374 1 281 764'
_publ_section_title
;
1-(4-Bromobenzoyl)-2-phenylpyrrolidine-2-carboxamide
;
loop_
    _publ_author_name
    _publ_author_footnote
    _publ_author_address
    'Tamazyan, Rafael' .
;
Molecule Structure Research Center
National Academy of Sciences RA
Azatutyan Ave. 26
375014 Yerevan
Republic of Armenia
;
    'Ayvazyan, Armen' .
;
Molecule Structure Research Center
National Academy of Sciences RA
Azatutyan Ave. 26
375014 Yerevan
Republic of Armenia
;
    'Martirosyan, Ashot' .
;
Institute of Fine Organic Chemistry
National Academy of Sciences RA
Azatutyan Ave. 26
375014 Yerevan
Republic of Armenia
;
    'Harutunyan, Gohar' .
;
Institute of Fine Organic Chemistry
National Academy of Sciences RA
Azatutyan Ave. 26
375014 Yerevan
Republic of Armenia
;
    'Martirosyan, Vahan' .
;
Institute of Fine Organic Chemistry
National Academy of Sciences RA
Azatutyan Ave. 26
375014 Yerevan
Republic of Armenia
;
data_I
_audit_creation_method     SHELXL-97
_chemical_name_systematic
;
1-(4-Bromobenzoyl)-2-phenylpyrrolidine-2-carboxamide
;
_chemical_name_common     ?
_chemical_formula_moiety     'C18 H17 Br N2 O2'
_chemical_formula_sum     'C18 H17 Br N2 O2'
_chemical_formula_iupac     'C18 H17 Br N2 O2'
_chemical_formula_weight     373.25
_chemical_melting_point     ?
_symmetry_cell_setting     monoclinic
_symmetry_space_group_name_H-M     'P 21/c'
_symmetry_space_group_name_hall     '-P 2ybc'
loop_
    _symmetry_equiv_pos_as_xyz
    'x, y, z'
    '-x, y+1/2, -z+1/2'
    '-x, -y, -z'
    'x, -y-1/2, z-1/2'
_cell_length_a     9.5707(19)
_cell_length_b     13.738(3)
_cell_length_c     13.302(3)
_cell_angle_alpha     90.00
_cell_angle_beta     96.99(2)
_cell_angle_gamma     90.00
_cell_volume     1736.0(6)
_cell_formula_units_Z     4
_cell_measurement_reflns_used     25
_cell_measurement_theta_min     13
_cell_measurement_theta_max     16
_cell_measurement_temperature     260(2)
_exptl_crystal_description     'spherical'
_exptl_crystal_colour     'colourless'
_exptl_crystal_size_max     0.28
_exptl_crystal_size_mid     0.28
_exptl_crystal_size_min     0.28
_exptl_crystal_size_rad     0.14
_exptl_crystal_density_diffrn     1.428
_exptl_crystal_density_meas     ?
_exptl_crystal_density_method     'not measured'
_exptl_crystal_F_000     760
_exptl_absorpt_coefficient_mu     2.378
_exptl_absorpt_correction_type     sphere
_exptl_absorpt_process_details     '(SHELXTL; Sheldrick, 2008)'
_exptl_absorpt_correction_T_min     0.612
_exptl_absorpt_correction_T_max     0.617
_exptl_special_details
;
;
_diffrn_ambient_temperature     260(2)
_diffrn_radiation_type     MoK\a
_diffrn_radiation_wavelength     0.71073
_diffrn_radiation_source     'fine-focus sealed tube'
_diffrn_radiation_monochromator     graphite
_diffrn_measurement_device_type     'Enraf--Nonius CAD-4'
_diffrn_measurement_method     \q/2\q
_diffrn_detector_area_resol_mean     ?
_diffrn_reflns_number     8356
_diffrn_reflns_av_R_equivalents     0.0496
_diffrn_reflns_av_sigmaI/netI     0.0565
_diffrn_reflns_theta_min     2.14
_diffrn_reflns_theta_max     27.95
_diffrn_reflns_theta_full     27.95
_diffrn_measured_fraction_theta_max     1.000
_diffrn_measured_fraction_theta_full     1.000
_diffrn_reflns_limit_h_min     -12
_diffrn_reflns_limit_h_max     12
_diffrn_reflns_limit_k_min     0
_diffrn_reflns_limit_k_max     18
_diffrn_reflns_limit_l_min     -17
_diffrn_reflns_limit_l_max     17
_diffrn_standards_number     3
_diffrn_standards_interval_count     ?
_diffrn_standards_interval_time     180
_diffrn_standards_decay_%     0
_refine_special_details
;
 Refinement of F^2^ against ALL reflections.  The weighted R-factor wR and
 goodness of fit S are based on F^2^, conventional R-factors R are based
 on F, with F set to zero for negative F^2^. The threshold expression of
 F^2^ > 2sigma(F^2^) is used only for calculating R-factors(gt) etc. and is
 not relevant to the choice of reflections for refinement.  R-factors based
 on F^2^ are statistically about twice as large as those based on F, and R-
 factors based on ALL data will be even larger.
;
_reflns_number_total     4180
_reflns_number_gt     2941
_reflns_threshold_expression     I>2\s(I)
_refine_ls_structure_factor_coef     Fsqd
_refine_ls_matrix_type     full
_refine_ls_R_factor_all     0.0738
_refine_ls_R_factor_gt     0.0457
_refine_ls_wR_factor_gt     0.1061
_refine_ls_wR_factor_ref     0.1185
_refine_ls_goodness_of_fit_ref     1.016
_refine_ls_restrained_S_all     1.015
_refine_ls_number_reflns     4180
_refine_ls_number_parameters     216
_refine_ls_number_restraints     10
_refine_ls_hydrogen_treatment     mixed
_refine_ls_weighting_scheme     calc
_refine_ls_weighting_details
         'calc w=1/[\s^2^(Fo^2^)+(0.0458P)^2^+1.2016P] where P=(Fo^2^+2Fc^2^)/3'
_atom_sites_solution_hydrogens     difmap
_atom_sites_solution_primary     direct
_atom_sites_solution_secondary     difmap
_refine_ls_shift/su_max     0.001
_refine_ls_shift/su_mean     0.000
_refine_diff_density_max     0.873
_refine_diff_density_min     -0.890
_refine_ls_extinction_method     none
_refine_ls_extinction_coef     ?
loop_
    _atom_type_symbol
    _atom_type_description
    _atom_type_scat_dispersion_real
    _atom_type_scat_dispersion_imag
    _atom_type_scat_source
    'C' 'C' 0.0033 0.0016
                         'International Tables Vol C Tables 4.2.6.8 and 6.1.1.4'
    'H' 'H' 0.0000 0.0000
                         'International Tables Vol C Tables 4.2.6.8 and 6.1.1.4'
    'N' 'N' 0.0061 0.0033
                         'International Tables Vol C Tables 4.2.6.8 and 6.1.1.4'
    'O' 'O' 0.0106 0.0060
                         'International Tables Vol C Tables 4.2.6.8 and 6.1.1.4'
    'Br' 'Br' -0.2901 2.4595
                         'International Tables Vol C Tables 4.2.6.8 and 6.1.1.4'
_computing_data_collection     'DATACOL in CAD-4 (Enraf--Nonius, 1988)'
_computing_cell_refinement     'LS in CAD-4 (Enraf--Nonius, 1988)'
_computing_data_reduction     'HELENA (Spek, 1997)'
_computing_structure_solution     'SHELXS97 (Sheldrick, 2008)'
_computing_structure_refinement     'SHELXL97 (Sheldrick, 2008)'
_computing_molecular_graphics
                         'SHELXTL (Sheldrick, 2008) and ORTEPII (Johnson, 1976)'
_computing_publication_material     'SHELXTL (Sheldrick, 2008)'
loop_
    _atom_site_type_symbol
    _atom_site_label
    _atom_site_fract_x
    _atom_site_fract_y
    _atom_site_fract_z
    _atom_site_U_iso_or_equiv
    _atom_site_adp_type
    _atom_site_calc_flag
    _atom_site_refinement_flags
    _atom_site_occupancy
    _atom_site_disorder_assembly
    _atom_site_disorder_group
    Br Br1 0.68968(4) 1.01480(3) 0.85408(3) 0.07187(17) Uani d . 1 . .
    C C1 -0.0555(2) 0.71666(16) 0.64026(16) 0.0217(4) Uani d . 1 . .
    N N2 0.08435(19) 0.75423(14) 0.68588(13) 0.0230(4) Uani d . 1 . .
    C C3 0.1138(3) 0.7265(2) 0.79443(18) 0.0372(6) Uani d . 1 . .
    H H3A 0.1112 0.7831 0.8379 0.045 Uiso calc R 1 . .
    H H3B 0.2051 0.6955 0.8084 0.045 Uiso calc R 1 . .
    C C4 -0.0033(3) 0.65609(19) 0.80987(18) 0.0330(5) Uani d . 1 . .
    H H4A -0.0257 0.6581 0.8790 0.040 Uiso calc R 1 . .
    H H4B 0.0215 0.5900 0.7935 0.040 Uiso calc R 1 . .
    C C5 -0.1249(3) 0.69388(18) 0.73599(17) 0.0277(5) Uani d . 1 . .
    H H5A -0.1656 0.7520 0.7620 0.033 Uiso calc R 1 . .
    H H5B -0.1977 0.6449 0.7224 0.033 Uiso calc R 1 . .
    C C6 -0.0375(2) 0.62094(16) 0.58089(16) 0.0225(5) Uani d . 1 . .
    N N7 0.0475(3) 0.62518(17) 0.50977(16) 0.0310(5) Uani d . 1 . .
    H H7A 0.060(3) 0.572(2) 0.477(2) 0.026(7) Uiso d . 1 . .
    H H7B 0.089(3) 0.677(2) 0.502(2) 0.038(8) Uiso d . 1 . .
    O O8 -0.1011(2) 0.54709(12) 0.60012(14) 0.0357(4) Uani d . 1 . .
    C C9 -0.1430(2) 0.78995(16) 0.57304(17) 0.0245(5) Uani d . 1 . .
    C C10 -0.1242(3) 0.88979(18) 0.5831(2) 0.0333(5) Uani d D 1 . .
    H H10 -0.0515 0.9139 0.6291 0.040 Uiso calc RD 1 . .
    C C11 -0.2120(3) 0.9539(2) 0.5257(2) 0.0448(7) Uani d D 1 . .
    H H11 -0.1975 1.0206 0.5328 0.054 Uiso calc RD 1 . .
    C C12 -0.3217(3) 0.9190(2) 0.4578(2) 0.0484(8) Uani d D 1 . .
    H H12 -0.3811 0.9621 0.4193 0.058 Uiso calc RD 1 . .
    C C13 -0.3422(3) 0.8208(2) 0.4475(2) 0.0454(7) Uani d D 1 . .
    H H13 -0.4160 0.7973 0.4021 0.055 Uiso calc RD 1 . .
    C C14 -0.2534(3) 0.75578(19) 0.50447(19) 0.0341(6) Uani d D 1 . .
    H H14 -0.2680 0.6891 0.4966 0.041 Uiso calc RD 1 . .
    C C15 0.1780(2) 0.79997(16) 0.63414(17) 0.0244(5) Uani d . 1 . .
    O O16 0.16487(18) 0.80521(12) 0.54045(12) 0.0298(4) Uani d . 1 . .
    C C17 0.3019(2) 0.84793(17) 0.69371(18) 0.0264(5) Uani d . 1 . .
    C C18 0.4350(3) 0.8311(2) 0.6659(2) 0.0356(6) Uani d . 1 . .
    H H18 0.4463 0.7867 0.6148 0.043 Uiso calc R 1 . .
    C C19 0.5505(3) 0.8797(2) 0.7137(2) 0.0441(7) Uani d . 1 . .
    H H19 0.6397 0.8679 0.6955 0.053 Uiso calc R 1 . .
    C C20 0.5317(3) 0.9461(2) 0.7890(2) 0.0412(7) Uani d . 1 . .
    C C21 0.4003(3) 0.9652(2) 0.8166(2) 0.0410(6) Uani d . 1 . .
    H H21 0.3892 1.0110 0.8666 0.049 Uiso calc R 1 . .
    C C22 0.2853(3) 0.91537(19) 0.7691(2) 0.0337(6) Uani d . 1 . .
    H H22 0.1962 0.9271 0.7877 0.040 Uiso calc R 1 . .
loop_
    _atom_site_aniso_label
    _atom_site_aniso_U_11
    _atom_site_aniso_U_22
    _atom_site_aniso_U_33
    _atom_site_aniso_U_12
    _atom_site_aniso_U_13
    _atom_site_aniso_U_23
    Br1 0.0470(2) 0.0818(3) 0.0793(3) -0.02922(18) -0.02262(18) 0.0072(2)
    C1 0.0249(10) 0.0220(11) 0.0184(10) -0.0011(8) 0.0038(8) -0.0017(8)
    N2 0.0263(9) 0.0274(10) 0.0154(9) -0.0030(8) 0.0033(7) -0.0008(7)
    C3 0.0455(15) 0.0498(16) 0.0152(11) -0.0080(12) -0.0002(10) 0.0018(11)
    C4 0.0441(14) 0.0370(14) 0.0188(11) -0.0031(11) 0.0070(10) 0.0039(10)
    C5 0.0329(12) 0.0292(12) 0.0229(11) 0.0000(10) 0.0108(9) -0.0012(9)
    C6 0.0273(11) 0.0230(11) 0.0170(10) 0.0020(9) 0.0014(8) 0.0005(8)
    N7 0.0464(13) 0.0213(11) 0.0280(11) -0.0039(10) 0.0159(9) -0.0048(9)
    O8 0.0492(11) 0.0245(9) 0.0365(10) -0.0080(8) 0.0176(8) -0.0047(7)
    C9 0.0266(11) 0.0263(11) 0.0216(11) 0.0033(9) 0.0070(9) 0.0019(9)
    C10 0.0359(13) 0.0281(13) 0.0367(14) 0.0033(10) 0.0076(11) 0.0004(11)
    C11 0.0519(17) 0.0289(13) 0.0556(19) 0.0102(12) 0.0146(15) 0.0123(13)
    C12 0.0484(17) 0.0498(18) 0.0472(17) 0.0196(14) 0.0065(14) 0.0200(14)
    C13 0.0398(15) 0.0563(19) 0.0375(16) 0.0111(13) -0.0064(12) 0.0058(13)
    C14 0.0359(13) 0.0332(13) 0.0324(13) 0.0040(11) 0.0011(11) -0.0017(11)
    C15 0.0282(11) 0.0221(11) 0.0237(11) 0.0022(9) 0.0063(9) -0.0015(9)
    O16 0.0383(9) 0.0314(9) 0.0208(8) -0.0058(7) 0.0078(7) -0.0010(7)
    C17 0.0257(11) 0.0270(11) 0.0267(11) 0.0000(9) 0.0042(9) 0.0001(10)
    C18 0.0310(13) 0.0372(14) 0.0398(15) 0.0024(11) 0.0095(11) -0.0016(11)
    C19 0.0244(12) 0.0528(17) 0.0552(18) 0.0022(11) 0.0060(12) 0.0068(15)
    C20 0.0299(13) 0.0445(15) 0.0453(16) -0.0118(11) -0.0107(11) 0.0070(13)
    C21 0.0430(15) 0.0394(15) 0.0392(15) -0.0072(12) -0.0001(12) -0.0086(12)
    C22 0.0287(12) 0.0357(13) 0.0374(14) -0.0013(10) 0.0064(10) -0.0093(11)
_geom_special_details
;
 All esds (except the esd in the dihedral angle between two l.s. planes)
 are estimated using the full covariance matrix.  The cell esds are taken
 into account individually in the estimation of esds in distances, angles
 and torsion angles; correlations between esds in cell parameters are only
 used when they are defined by crystal symmetry.  An approximate (isotropic)
 treatment of cell esds is used for estimating esds involving l.s. planes.
;
loop_
    _geom_bond_atom_site_label_1
    _geom_bond_atom_site_label_2
    _geom_bond_site_symmetry_2
    _geom_bond_distance
    _geom_bond_publ_flag
    Br1 C20 . 1.899(3) n
    C1 N2 . 1.493(3) n
    C1 C9 . 1.527(3) n
    C1 C5 . 1.538(3) n
    C1 C6 . 1.554(3) n
    N2 C15 . 1.350(3) n
    N2 C3 . 1.487(3) n
    C3 C4 . 1.513(4) n
    C3 H3A . 0.9700 n
    C3 H3B . 0.9700 n
    C4 C5 . 1.520(3) n
    C4 H4A . 0.9700 n
    C4 H4B . 0.9700 n
    C5 H5A . 0.9700 n
    C5 H5B . 0.9700 n
    C6 O8 . 1.226(3) n
    C6 N7 . 1.321(3) n
    N7 H7A . 0.86(3) n
    N7 H7B . 0.83(3) n
    C9 C10 . 1.388(3) n
    C9 C14 . 1.391(3) n
    C10 C11 . 1.382(4) n
    C10 H10 . 0.9300 n
    C11 C12 . 1.385(5) n
    C11 H11 . 0.9300 n
    C12 C13 . 1.368(5) n
    C12 H12 . 0.9300 n
    C13 C14 . 1.392(4) n
    C13 H13 . 0.9300 n
    C14 H14 . 0.9300 n
    C15 O16 . 1.239(3) n
    C15 C17 . 1.496(3) n
    C17 C18 . 1.388(3) n
    C17 C22 . 1.389(3) n
    C18 C19 . 1.378(4) n
    C18 H18 . 0.9300 n
    C19 C20 . 1.383(4) n
    C19 H19 . 0.9300 n
    C20 C21 . 1.378(4) n
    C21 C22 . 1.383(4) n
    C21 H21 . 0.9300 n
    C22 H22 . 0.9300 n
loop_
    _geom_angle_atom_site_label_1
    _geom_angle_atom_site_label_2
    _geom_angle_atom_site_label_3
    _geom_angle_site_symmetry_1
    _geom_angle_site_symmetry_3
    _geom_angle
    _geom_angle_publ_flag
    N2 C1 C9 . . 114.23(18) n
    N2 C1 C5 . . 100.93(17) n
    C9 C1 C5 . . 110.99(18) n
    N2 C1 C6 . . 110.43(17) n
    C9 C1 C6 . . 110.32(17) n
    C5 C1 C6 . . 109.54(18) n
    C15 N2 C3 . . 123.7(2) n
    C15 N2 C1 . . 124.89(18) n
    C3 N2 C1 . . 111.14(18) n
    N2 C3 C4 . . 103.87(19) n
    N2 C3 H3A . . 111.0 n
    C4 C3 H3A . . 111.0 n
    N2 C3 H3B . . 111.0 n
    C4 C3 H3B . . 111.0 n
    H3A C3 H3B . . 109.0 n
    C3 C4 C5 . . 102.4(2) n
    C3 C4 H4A . . 111.3 n
    C5 C4 H4A . . 111.3 n
    C3 C4 H4B . . 111.3 n
    C5 C4 H4B . . 111.3 n
    H4A C4 H4B . . 109.2 n
    C4 C5 C1 . . 103.39(19) n
    C4 C5 H5A . . 111.1 n
    C1 C5 H5A . . 111.1 n
    C4 C5 H5B . . 111.1 n
    C1 C5 H5B . . 111.1 n
    H5A C5 H5B . . 109.1 n
    O8 C6 N7 . . 123.4(2) n
    O8 C6 C1 . . 120.3(2) n
    N7 C6 C1 . . 116.3(2) n
    C6 N7 H7A . . 117.1(18) n
    C6 N7 H7B . . 119(2) n
    H7A N7 H7B . . 124(3) n
    C10 C9 C14 . . 118.4(2) n
    C10 C9 C1 . . 122.7(2) n
    C14 C9 C1 . . 118.7(2) n
    C11 C10 C9 . . 121.0(3) n
    C11 C10 H10 . . 119.5 n
    C9 C10 H10 . . 119.5 n
    C10 C11 C12 . . 120.1(3) n
    C10 C11 H11 . . 120.0 n
    C12 C11 H11 . . 120.0 n
    C13 C12 C11 . . 119.6(3) n
    C13 C12 H12 . . 120.2 n
    C11 C12 H12 . . 120.2 n
    C12 C13 C14 . . 120.6(3) n
    C12 C13 H13 . . 119.7 n
    C14 C13 H13 . . 119.7 n
    C9 C14 C13 . . 120.3(3) n
    C9 C14 H14 . . 119.8 n
    C13 C14 H14 . . 119.8 n
    O16 C15 N2 . . 123.2(2) n
    O16 C15 C17 . . 118.9(2) n
    N2 C15 C17 . . 117.9(2) n
    C18 C17 C22 . . 119.5(2) n
    C18 C17 C15 . . 118.6(2) n
    C22 C17 C15 . . 121.5(2) n
    C19 C18 C17 . . 120.5(3) n
    C19 C18 H18 . . 119.8 n
    C17 C18 H18 . . 119.8 n
    C18 C19 C20 . . 119.1(3) n
    C18 C19 H19 . . 120.5 n
    C20 C19 H19 . . 120.5 n
    C21 C20 C19 . . 121.5(2) n
    C21 C20 Br1 . . 119.0(2) n
    C19 C20 Br1 . . 119.5(2) n
    C20 C21 C22 . . 119.0(3) n
    C20 C21 H21 . . 120.5 n
    C22 C21 H21 . . 120.5 n
    C21 C22 C17 . . 120.4(2) n
    C21 C22 H22 . . 119.8 n
    C17 C22 H22 . . 119.8 n
loop_
    _geom_torsion_atom_site_label_1
    _geom_torsion_atom_site_label_2
    _geom_torsion_atom_site_label_3
    _geom_torsion_atom_site_label_4
    _geom_torsion_site_symmetry_1
    _geom_torsion_site_symmetry_2
    _geom_torsion_site_symmetry_3
    _geom_torsion_site_symmetry_4
    _geom_torsion
    _geom_torsion_publ_flag
    C9 C1 N2 C15 . . . . -49.1(3) n
    C5 C1 N2 C15 . . . . -168.3(2) n
    C6 C1 N2 C15 . . . . 75.9(3) n
    C9 C1 N2 C3 . . . . 136.3(2) n
    C5 C1 N2 C3 . . . . 17.2(2) n
    C6 C1 N2 C3 . . . . -98.6(2) n
    C15 N2 C3 C4 . . . . -165.7(2) n
    C1 N2 C3 C4 . . . . 9.0(3) n
    N2 C3 C4 C5 . . . . -31.7(3) n
    C3 C4 C5 C1 . . . . 43.1(2) n
    N2 C1 C5 C4 . . . . -36.6(2) n
    C9 C1 C5 C4 . . . . -158.09(19) n
    C6 C1 C5 C4 . . . . 79.8(2) n
    N2 C1 C6 O8 . . . . 125.4(2) n
    C9 C1 C6 O8 . . . . -107.4(2) n
    C5 C1 C6 O8 . . . . 15.1(3) n
    N2 C1 C6 N7 . . . . -55.3(3) n
    C9 C1 C6 N7 . . . . 71.9(3) n
    C5 C1 C6 N7 . . . . -165.6(2) n
    N2 C1 C9 C10 . . . . -23.9(3) n
    C5 C1 C9 C10 . . . . 89.4(3) n
    C6 C1 C9 C10 . . . . -149.0(2) n
    N2 C1 C9 C14 . . . . 161.4(2) n
    C5 C1 C9 C14 . . . . -85.3(3) n
    C6 C1 C9 C14 . . . . 36.3(3) n
    C14 C9 C10 C11 . . . . -0.6(4) n
    C1 C9 C10 C11 . . . . -175.3(2) n
    C9 C10 C11 C12 . . . . 0.7(4) n
    C10 C11 C12 C13 . . . . -0.2(5) n
    C11 C12 C13 C14 . . . . -0.3(5) n
    C10 C9 C14 C13 . . . . 0.1(4) n
    C1 C9 C14 C13 . . . . 175.0(2) n
    C12 C13 C14 C9 . . . . 0.3(4) n
    C3 N2 C15 O16 . . . . 164.8(2) n
    C1 N2 C15 O16 . . . . -9.1(3) n
    C3 N2 C15 C17 . . . . -16.3(3) n
    C1 N2 C15 C17 . . . . 169.74(19) n
    O16 C15 C17 C18 . . . . -48.8(3) n
    N2 C15 C17 C18 . . . . 132.3(2) n
    O16 C15 C17 C22 . . . . 125.0(3) n
    N2 C15 C17 C22 . . . . -53.9(3) n
    C22 C17 C18 C19 . . . . 1.0(4) n
    C15 C17 C18 C19 . . . . 174.9(2) n
    C17 C18 C19 C20 . . . . -0.6(4) n
    C18 C19 C20 C21 . . . . -0.5(4) n
    C18 C19 C20 Br1 . . . . -179.2(2) n
    C19 C20 C21 C22 . . . . 1.2(4) n
    Br1 C20 C21 C22 . . . . 179.9(2) n
    C20 C21 C22 C17 . . . . -0.8(4) n
    C18 C17 C22 C21 . . . . -0.3(4) n
    C15 C17 C22 C21 . . . . -174.0(2) n
loop_
    _geom_hbond_atom_site_label_D
    _geom_hbond_atom_site_label_H
    _geom_hbond_atom_site_label_A
    _geom_hbond_site_symmetry_D
    _geom_hbond_site_symmetry_H
    _geom_hbond_site_symmetry_A
    _geom_hbond_distance_DH
    _geom_hbond_distance_HA
    _geom_hbond_distance_DA
    _geom_hbond_angle_DHA
    _geom_hbond_publ_flag
    N7 H7b O16 1_555 1_555 1_555 0.83(2) 1.95(3) 2.726(3) 155(3) yes
    N7 H7a O8 1_555 1_555 3_566 0.86(3) 2.00(3) 2.861(3) 176(3) yes
