# Supplementary material for: 1-(4-Bromo­benzo­yl)-2-phenyl­pyrrolidine-2-carboxamide
Source: Acta Crystallogr Sect E Struct Rep Online. 2008 Feb 13;64(Pt 3):o580. doi: 10.1107/S1600536808003954 (PMC2960799; doi:10.1107/S1600536808003954)
Supplement: Supplementary file 2 [file e-64-0o580-Isup2.hkl]

# 
# h,k,l, Fc-squared, Fo-squared, sigma(Fo-squared) and status flag 
# 
data_I
_shelx_title ' a2 in P2(1)/c' 
_shelx_refln_list_code          4 
_shelx_F_calc_maximum      192.62 
_exptl_crystal_F_000       760.00 
_reflns_d_resolution_high  0.7581 
 
loop_ 
 _symmetry_equiv_pos_as_xyz 
 'x, y, z' 
 '-x, y+1/2, -z+1/2' 
 '-x, -y, -z' 
 'x, -y-1/2, z-1/2' 
 
_cell_length_a     9.5707 
_cell_length_b    13.7384 
_cell_length_c    13.3020 
_cell_angle_alpha  90.000 
_cell_angle_beta   96.990 
_cell_angle_gamma  90.000 
 
_shelx_F_squared_multiplier     1.000 
 
loop_ 
 _refln_index_h 
 _refln_index_k 
 _refln_index_l 
 _refln_F_squared_calc 
 _refln_F_squared_meas 
 _refln_F_squared_sigma 
 _refln_observed_status 
   1   0   0     6169.06     6032.29    132.93 o 
   2   0   0     3491.31     3563.54     97.93 o 
   3   0   0     5478.21     5641.03    146.66 o 
   4   0   0     1061.66     1142.42     35.88 o 
   5   0   0    10094.50    10456.90    192.14 o 
   6   0   0     1526.56     1513.18     20.72 o 
   7   0   0     1970.90     1963.52    111.46 o 
   8   0   0     3028.81     3012.24     33.34 o 
   9   0   0      162.82      193.12     10.19 o 
  10   0   0      197.03      182.96     11.92 o 
  11   0   0      255.08      252.25     13.66 o 
  12   0   0       76.83       74.65     15.18 o 
   1   1   0       13.49       13.06      1.11 o 
   2   1   0      128.50      123.39      7.84 o 
   3   1   0        1.23        4.70      2.70 o 
   4   1   0       39.09       47.14      3.81 o 
   5   1   0       67.88       73.46      4.85 o 
   6   1   0        7.26        8.72      5.68 o 
   7   1   0      120.92      126.01      7.63 o 
   8   1   0       25.15       32.36      8.53 o 
   9   1   0     1003.62      998.24     66.96 o 
  10   1   0      130.96      137.13     17.74 o 
  11   1   0        0.31       17.25     12.89 o 
  12   1   0       11.06        0.27     15.88 o 
   0   2   0      662.18      628.58      7.84 o 
   1   2   0    19647.30    16946.29    773.28 o 
   2   2   0     5217.50     5030.90    313.61 o 
   3   2   0    14266.12    13903.45    919.54 o 
   4   2   0      940.21      958.91     97.25 o 
   5   2   0     3772.83     3486.86    224.49 o 
   6   2   0      938.56      985.20     51.17 o 
   7   2   0      199.05      184.84     16.18 o 
   8   2   0     1427.90     1405.01    108.42 o 
   9   2   0      142.45      140.81     10.26 o 
  10   2   0     1065.43     1037.13     76.56 o 
  11   2   0      278.16      262.73     22.06 o 
  12   2   0       98.29      119.98     16.22 o 
   1   3   0        8.32       22.96      5.49 o 
   2   3   0     5442.00     5246.29    258.51 o 
   3   3   0     3463.78     3512.46    106.76 o 
   4   3   0     1745.58     1726.99    109.70 o 
   5   3   0       11.50       12.22     12.65 o 
   6   3   0       71.78       78.40      6.17 o 
   7   3   0       61.58       62.33      7.76 o 
   8   3   0      484.03      464.51     24.61 o 
   9   3   0        0.72       11.27     16.76 o 
  10   3   0       47.50       44.05     11.85 o 
  11   3   0       45.10       53.62     26.47 o 
  12   3   0      115.05      146.19     21.27 o 
   0   4   0     8598.36     8055.32     34.51 o 
   1   4   0      402.03      341.56     12.55 o 
   2   4   0    10253.74     9592.16    302.72 o 
   3   4   0      280.14      204.74     11.86 o 
   4   4   0      734.36      841.91     40.39 o 
   5   4   0     4109.47     3893.98    138.23 o 
   6   4   0       55.47       45.91      9.80 o 
   7   4   0       28.20       37.15      7.83 o 
   8   4   0      499.53      472.44     36.86 o 
   9   4   0       11.42       -5.30     10.33 o 
  10   4   0      529.00      533.55     13.10 o 
  11   4   0       79.81       73.15     13.93 o 
  12   4   0       53.09       87.84     17.25 o 
   1   5   0       40.70       23.04      3.12 o 
   2   5   0     1250.18     1071.03     27.55 o 
   3   5   0      173.96      212.99      9.51 o 
   4   5   0     1207.45     1121.62     17.94 o 
   5   5   0     1167.57     1174.72     66.86 o 
   6   5   0        4.11        9.61     10.98 o 
   7   5   0      145.16      169.20     15.49 o 
   8   5   0       49.72       48.20      9.01 o 
   9   5   0      102.42      136.50     23.82 o 
  10   5   0      147.96      167.01     13.63 o 
  11   5   0        0.99      -16.47     16.47 o 
  12   5   0        1.51       13.63     16.64 o 
   0   6   0     2509.91     2247.29     24.51 o 
   1   6   0     1898.13     1793.97     16.29 o 
   2   6   0     1666.91     1506.67     39.31 o 
   3   6   0     2759.16     2793.94     55.39 o 
   4   6   0       23.58       18.81      6.76 o 
   5   6   0      186.00      159.27      9.71 o 
   6   6   0     1856.28     1860.18     65.39 o 
   7   6   0     1051.41      966.68     20.66 o 
   8   6   0      799.26      776.34     16.34 o 
   9   6   0        5.92        8.40     13.14 o 
  10   6   0      320.52      318.14     12.89 o 
  11   6   0      116.44      104.00     14.69 o 
   1   7   0     1572.04     1438.29     39.21 o 
   2   7   0     3042.60     2827.58     28.63 o 
   3   7   0      353.54      323.39      6.85 o 
   4   7   0       26.25       44.45      5.61 o 
   5   7   0      395.27      385.32      8.86 o 
   6   7   0      109.27      127.47      7.83 o 
   7   7   0     1122.92     1140.37     70.29 o 
   8   7   0      162.57      165.41     27.25 o 
   9   7   0       60.94       70.93     11.37 o 
  10   7   0      273.82      309.57     13.24 o 
  11   7   0       66.27       64.22     15.04 o 
   0   8   0      356.01      296.65      9.22 o 
   1   8   0       13.84       16.76      4.85 o 
   2   8   0       25.82       31.07      5.13 o 
   3   8   0     3446.73     3291.82     92.93 o 
   4   8   0      861.64      762.15     16.36 o 
   5   8   0     1149.68     1048.41     38.43 o 
   6   8   0      119.30      101.84      8.39 o 
   7   8   0      110.95      103.47      9.22 o 
   8   8   0      258.06      249.11     11.67 o 
   9   8   0       35.02       33.65     22.35 o 
  10   8   0      102.61      124.32     27.15 o 
  11   8   0       38.91       16.08     28.63 o 
   1   9   0      541.30      541.75     11.51 o 
   2   9   0     1273.23     1198.53     22.84 o 
   3   9   0      379.27      347.76     10.78 o 
   4   9   0     3155.31     3152.39     30.01 o 
   5   9   0      473.87      497.07     10.40 o 
   6   9   0      213.53      237.39      9.22 o 
   7   9   0      172.64      209.05     17.74 o 
   8   9   0      163.53      162.13     11.23 o 
   9   9   0      167.33      224.30     12.55 o 
  10   9   0      438.46      453.85     21.67 o 
   0  10   0      245.94      239.59      9.80 o 
   1  10   0        8.06       11.69      6.67 o 
   2  10   0      866.06      799.95     17.47 o 
   3  10   0        6.19        4.90     20.39 o 
   4  10   0      120.39      120.03     14.02 o 
   5  10   0      162.01      135.79      8.73 o 
   6  10   0      468.80      467.91     12.16 o 
   7  10   0      536.45      500.95     23.23 o 
   8  10   0      120.30      136.14     15.69 o 
   9  10   0      218.00      216.85     29.61 o 
  10  10   0        4.69        4.90     15.80 o 
   1  11   0      439.93      453.82     11.27 o 
   2  11   0      670.04      668.56     21.08 o 
   3  11   0      710.37      705.74     41.47 o 
   4  11   0       60.85       74.32      9.12 o 
   5  11   0      279.31      293.24      9.84 o 
   6  11   0       10.97       10.10     10.12 o 
   7  11   0      408.38      457.04     15.20 o 
   8  11   0        8.07      -14.13     14.80 o 
   9  11   0       96.69      119.16     14.61 o 
   0  12   0      212.71      233.51     12.16 o 
   1  12   0      548.69      504.29     17.35 o 
   2  12   0      588.66      561.37     11.21 o 
   3  12   0      843.49      812.11     37.84 o 
   4  12   0      374.00      335.67     25.00 o 
   5  12   0      384.33      376.73     14.80 o 
   6  12   0       33.77       43.33     13.43 o 
   7  12   0      216.77      193.81     12.20 o 
   8  12   0       18.17       11.52     13.66 o 
   9  12   0        1.61      -11.40     15.94 o 
   1  13   0      389.32      420.59     25.88 o 
   2  13   0       36.11       43.39      9.84 o 
   3  13   0      122.77      124.04     10.74 o 
   4  13   0      203.83      240.29     12.94 o 
   5  13   0        8.20       14.06     11.58 o 
   6  13   0      193.78      191.01     13.03 o 
   7  13   0       95.11      105.78     13.66 o 
   8  13   0       14.89       32.41     15.39 o 
   0  14   0       32.04       56.07     15.10 o 
   1  14   0        4.29        6.98     10.74 o 
   2  14   0       56.04       59.55     23.63 o 
   3  14   0       40.75       48.31     15.29 o 
   4  14   0      138.35      153.55     15.69 o 
   5  14   0       26.82       18.04     19.41 o 
   6  14   0       59.86       77.51     13.66 o 
   7  14   0      154.07      156.77     14.90 o 
   1  15   0      408.33      415.42     23.82 o 
   2  15   0      100.57      145.58     12.13 o 
   3  15   0       96.10       85.48     13.82 o 
   4  15   0       62.86       81.55     12.96 o 
   5  15   0        2.85        9.97     13.66 o 
   6  15   0      244.77      227.71     15.25 o 
   7  15   0       12.48       11.99     16.43 o 
   0  16   0       36.31       51.76     18.04 o 
   1  16   0       41.30       35.00     13.03 o 
   2  16   0        0.90       29.51     13.03 o 
   3  16   0       51.71       46.76     13.73 o 
   4  16   0       14.25       14.66     14.07 o 
   5  16   0        5.45       11.30     15.53 o 
   1  17   0      124.02      148.60     19.21 o 
   2  17   0      157.22      179.63     32.06 o 
   3  17   0       16.69       39.21     15.80 o 
   4  17   0       45.71       37.11     29.80 o 
   0  18   0        1.68       56.47     22.55 o 
   1  18   0        1.94        7.87     17.35 o 
 -12   1   1      214.36      213.22     15.53 o 
 -11   1   1       16.81       21.47     13.17 o 
 -10   1   1      411.09      431.94     12.55 o 
  -9   1   1      250.62      227.67     10.33 o 
  -8   1   1     1103.38     1175.16     36.76 o 
  -7   1   1     2369.49     2286.95    187.63 o 
  -6   1   1     1661.43     1684.06    172.34 o 
  -5   1   1     4069.78     4057.15    243.02 o 
  -4   1   1     2443.31     2261.06    174.99 o 
  -3   1   1     1507.55     1499.79    112.84 o 
  -2   1   1     1685.46     1676.69     94.90 o 
  -1   1   1     1658.49     1686.23     74.90 o 
   0   1   1     2447.25     2542.58      8.18 o 
   1   1   1     1160.75     1180.22     42.15 o 
   2   1   1     4658.27     4769.48    245.96 o 
   3   1   1    13150.24    12825.88    514.28 o 
   4   1   1     1373.38     1301.89     60.00 o 
   5   1   1     1715.43     1722.93     85.58 o 
   6   1   1     2232.02     2159.79    121.36 o 
   7   1   1     1340.04     1354.54     32.84 o 
   8   1   1      169.50      164.98     10.78 o 
   9   1   1      104.19      125.93     10.19 o 
  10   1   1        1.94       -0.29     11.78 o 
  11   1   1      278.36      281.26     13.93 o 
  12   1   1       78.19       44.09     16.76 o 
 -12   2   1      127.67      124.91     15.39 o 
 -11   2   1       71.01      110.24     13.31 o 
 -10   2   1       74.87       75.72     11.64 o 
  -9   2   1       42.33       24.95     10.05 o 
  -8   2   1      484.14      461.40     17.06 o 
  -7   2   1      413.83      436.95     15.78 o 
  -6   2   1      229.33      216.95      6.31 o 
  -5   2   1      180.61      233.80     11.76 o 
  -4   2   1     1664.35     1663.80    118.82 o 
  -3   2   1     2034.43     2087.20     85.09 o 
  -2   2   1     2394.90     2413.16     34.21 o 
  -1   2   1     2714.20     2767.54    115.58 o 
   0   2   1      859.81      957.70     41.76 o 
   1   2   1    15351.42    14152.58   1113.94 o 
   2   2   1      185.87      177.49      9.12 o 
   3   2   1     2463.84     2550.14    144.99 o 
   4   2   1      638.99      581.60     40.88 o 
   5   2   1      123.69      132.52      5.20 o 
   6   2   1      248.70      215.48      6.52 o 
   7   2   1      163.80      176.66     12.65 o 
   8   2   1        2.73       10.12      9.02 o 
   9   2   1      104.42       83.63     10.26 o 
  10   2   1      169.81      153.48     12.27 o 
  11   2   1      124.74      109.94     21.86 o 
  12   2   1        3.01       -7.65     16.08 o 
 -12   3   1       16.44       33.55     27.15 o 
 -11   3   1       29.81       31.70     13.31 o 
 -10   3   1      411.97      409.13     12.82 o 
  -9   3   1      220.04      181.76     19.41 o 
  -8   3   1       63.53       67.76      8.73 o 
  -7   3   1     6781.11     6738.87    378.40 o 
  -6   3   1        3.00       10.39      6.03 o 
  -5   3   1     2561.17     2386.29    181.65 o 
  -4   3   1      782.81      724.12     54.31 o 
  -3   3   1      479.93      519.91     18.14 o 
  -2   3   1    11533.41    11159.77    299.39 o 
  -1   3   1     4386.72     4370.07     68.03 o 
   0   3   1    19315.80    17142.90    432.13 o 
   1   3   1    24028.68    21322.14    917.48 o 
   2   3   1      188.06      180.54     19.31 o 
   3   3   1     3466.65     3265.50    187.24 o 
   4   3   1    10601.05    10948.35   1023.95 o 
   5   3   1     1135.78     1215.61     30.98 o 
   6   3   1     5840.97     5739.58    246.55 o 
   7   3   1      442.08      431.58     15.98 o 
   8   3   1      845.36      806.85     34.02 o 
   9   3   1     1218.15     1225.11     30.00 o 
  10   3   1        2.56       13.65     11.85 o 
  11   3   1      149.37      166.56     13.93 o 
  12   3   1      216.37      215.03     16.98 o 
 -12   4   1      192.41      203.82     16.77 o 
 -11   4   1        5.61       12.65     11.05 o 
 -10   4   1        5.85      -11.85     11.85 o 
  -9   4   1      461.00      488.35     19.12 o 
  -8   4   1      850.72      882.23     98.82 o 
  -7   4   1      774.51      775.35     31.86 o 
  -6   4   1      242.22      248.24     16.57 o 
  -5   4   1        7.71        1.94      5.59 o 
  -4   4   1      142.47      162.03      6.67 o 
  -3   4   1     1103.33      975.95     26.66 o 
  -2   4   1      734.14      704.71     10.81 o 
  -1   4   1     5890.49     5385.77     92.05 o 
   0   4   1       27.90       32.85      3.14 o 
   1   4   1     2099.44     2016.50    141.36 o 
   2   4   1     2218.56     2107.32     47.06 o 
   3   4   1       28.36       32.51      4.02 o 
   4   4   1      554.64      641.64     24.21 o 
   5   4   1      483.09      381.02     20.49 o 
   6   4   1      484.59      507.23     23.33 o 
   7   4   1      644.46      645.43     54.60 o 
   8   4   1      371.16      370.61     24.80 o 
   9   4   1       62.28       46.95     10.88 o 
  10   4   1       35.62       32.26     12.27 o 
  11   4   1       56.93       49.94     14.14 o 
  12   4   1       27.12       23.42     16.50 o 
 -12   5   1      189.75      158.91     16.98 o 
 -11   5   1       20.39       40.10     16.18 o 
 -10   5   1      544.66      522.12     23.23 o 
  -9   5   1       62.07       56.62     10.47 o 
  -8   5   1        4.27       -1.32      8.87 o 
  -7   5   1      667.86      648.28     13.51 o 
  -6   5   1     1021.96     1033.56     20.86 o 
  -5   5   1     3820.82     3649.58    164.11 o 
  -4   5   1     5298.51     4838.13    207.53 o 
  -3   5   1       97.76      114.47      4.23 o 
  -2   5   1     5432.37     5014.19     91.86 o 
  -1   5   1       33.79       38.90      4.31 o 
   0   5   1       26.36       32.10      3.12 o 
   1   5   1     6505.33     5845.08    326.45 o 
   2   5   1      323.85      360.85      9.61 o 
   3   5   1    14968.63    14372.44    620.84 o 
   4   5   1     3677.06     3504.28    162.93 o 
   5   5   1     1560.24     1416.51     83.23 o 
   6   5   1      915.50      891.61     99.21 o 
   7   5   1      109.08      100.52     11.08 o 
   8   5   1      546.55      535.22     12.35 o 
   9   5   1      925.56      868.32     24.70 o 
  10   5   1      135.60      139.32     12.41 o 
  11   5   1      483.83      505.06     18.14 o 
 -11   6   1      116.34      159.98     14.69 o 
 -10   6   1      180.66      161.21     25.88 o 
  -9   6   1      549.67      595.80     39.41 o 
  -8   6   1       53.64       83.93     11.67 o 
  -7   6   1       56.96       81.93      8.25 o 
  -6   6   1       24.23       41.12      8.82 o 
  -5   6   1     1222.86     1282.74     20.45 o 
  -4   6   1     1546.43     1515.28     18.99 o 
  -3   6   1     4115.23     4049.28     25.23 o 
  -2   6   1     1759.89     1759.31     17.19 o 
  -1   6   1       95.02       71.64      7.35 o 
   0   6   1     1604.11     1480.19     15.11 o 
   1   6   1       60.65       56.02      3.88 o 
   2   6   1     6381.09     6019.61    169.40 o 
   3   6   1        6.01        6.67      4.58 o 
   4   6   1       52.39       66.55      5.34 o 
   5   6   1     3492.46     3427.70    102.93 o 
   6   6   1       43.10       48.02     16.86 o 
   7   6   1      129.10      147.56     10.69 o 
   8   6   1      301.89      300.81     22.06 o 
   9   6   1      296.57      273.78     11.64 o 
  10   6   1      296.78      331.48     13.10 o 
  11   6   1       75.64       72.85     30.19 o 
 -11   7   1       14.58       29.02     14.70 o 
 -10   7   1        3.91      -22.84     25.39 o 
  -9   7   1      577.93      610.74     25.78 o 
  -8   7   1       21.15       34.21      9.57 o 
  -7   7   1      730.10      692.31     41.57 o 
  -6   7   1        7.18       14.57     17.16 o 
  -5   7   1      200.43      186.83      7.07 o 
  -4   7   1     1276.79     1215.54     25.88 o 
  -3   7   1       16.71        9.02      4.99 o 
  -2   7   1     2463.46     2372.88     20.80 o 
  -1   7   1     2641.16     2479.00     77.15 o 
   0   7   1     3771.35     3759.85    145.97 o 
   1   7   1     2121.60     1920.82     49.60 o 
   2   7   1      720.01      703.13     13.54 o 
   3   7   1      957.09      878.31     43.72 o 
   4   7   1     1223.80     1147.22     19.34 o 
   5   7   1      105.49       83.97      7.14 o 
   6   7   1     1704.88     1693.13     54.60 o 
   7   7   1        5.18       14.56      8.66 o 
   8   7   1      633.19      619.35     42.45 o 
   9   7   1      174.65      171.94     27.84 o 
  10   7   1       47.96       32.41     12.89 o 
  11   7   1      148.64      159.72     16.15 o 
 -11   8   1        2.89      -16.08     16.08 o 
 -10   8   1        2.82      -13.66     13.66 o 
  -9   8   1      367.44      410.07     12.68 o 
  -8   8   1       31.49       59.21     14.51 o 
  -7   8   1      260.21      255.26      9.63 o 
  -6   8   1      139.01      160.20     11.37 o 
  -5   8   1       76.81       75.80      8.04 o 
  -4   8   1      153.39      151.07      6.79 o 
  -3   8   1      941.81      905.82     18.09 o 
  -2   8   1       38.44       36.43      5.27 o 
  -1   8   1       64.89       46.35      5.78 o 
   0   8   1      682.60      616.46     12.82 o 
   1   8   1      514.93      456.88      9.62 o 
   2   8   1     1630.29     1456.50     19.48 o 
   3   8   1      182.98      186.28      6.27 o 
   4   8   1      126.84      135.73     11.47 o 
   5   8   1      449.18      461.37     13.92 o 
   6   8   1     1490.88     1480.45    104.21 o 
   7   8   1      647.72      631.37     47.94 o 
   8   8   1      143.17      172.89     12.16 o 
   9   8   1        0.69       -4.56     11.71 o 
  10   8   1       63.29      107.82     23.53 o 
  11   8   1        5.24       12.84     22.45 o 
 -10   9   1      172.87      165.39     14.63 o 
  -9   9   1      410.19      368.13     13.03 o 
  -8   9   1      147.22      149.40     11.16 o 
  -7   9   1        6.87        8.33     10.10 o 
  -6   9   1      766.78      710.18     15.39 o 
  -5   9   1       66.14       68.08      7.97 o 
  -4   9   1     1726.98     1626.06     24.19 o 
  -3   9   1     1265.68     1342.06     21.84 o 
  -2   9   1      416.92      364.97     16.18 o 
  -1   9   1     1081.03     1066.50     18.82 o 
   0   9   1      475.15      449.86      9.35 o 
   1   9   1     1904.34     1932.11     48.13 o 
   2   9   1       29.75       37.50      6.24 o 
   3   9   1     1937.74     1856.96     36.86 o 
   4   9   1      117.40      119.22      7.49 o 
   5   9   1       18.74        8.39      7.97 o 
   6   9   1     1576.93     1564.96     29.12 o 
   7   9   1        5.43       12.36     14.51 o 
   8   9   1      886.73      875.76     46.47 o 
   9   9   1       65.19       72.95     12.34 o 
  10   9   1       16.19       47.15     14.42 o 
 -10  10   1       11.53      -10.55     15.74 o 
  -9  10   1       37.57       76.93     13.45 o 
  -8  10   1      395.32      421.00     12.34 o 
  -7  10   1       25.47       13.53     10.26 o 
  -6  10   1      392.44      443.17     10.26 o 
  -5  10   1      118.12      139.50      8.73 o 
  -4  10   1       36.00       32.70      7.83 o 
  -3  10   1      672.87      694.59     14.48 o 
  -2  10   1       63.14       61.93      6.93 o 
  -1  10   1      480.78      479.95     10.33 o 
   0  10   1      757.60      721.72     14.70 o 
   1  10   1      266.26      265.00     13.14 o 
   2  10   1      395.32      417.13      8.18 o 
   3  10   1      484.33      479.42     15.10 o 
   4  10   1        2.43        8.44     11.86 o 
   5  10   1      849.80      863.52     37.74 o 
   6  10   1        6.53       10.69     10.10 o 
   7  10   1       68.85       85.80     10.68 o 
   8  10   1      293.55      302.23     12.27 o 
   9  10   1        0.14        0.29     13.73 o 
  10  10   1       86.23      115.40     16.15 o 
 -10  11   1       46.32       23.43     16.50 o 
  -9  11   1      172.64      153.83     14.63 o 
  -8  11   1      100.33       97.51     12.20 o 
  -7  11   1       82.69       69.34     11.09 o 
  -6  11   1       10.16        2.25      9.98 o 
  -5  11   1       13.02       -2.35      9.15 o 
  -4  11   1     1241.23     1158.99     22.04 o 
  -3  11   1       40.73       26.27      8.04 o 
  -2  11   1      586.37      594.94     17.35 o 
  -1  11   1       45.26       57.94      7.55 o 
   0  11   1      140.14      133.34      7.69 o 
   1  11   1      265.67      230.30      8.04 o 
   2  11   1      375.46      357.63     11.96 o 
   3  11   1       19.00        7.65      8.04 o 
   4  11   1       32.86       29.31      8.60 o 
   5  11   1      149.91      137.91     10.59 o 
   6  11   1       19.11       16.32     10.19 o 
   7  11   1       94.99       51.59     13.82 o 
   8  11   1       87.62       80.75     12.41 o 
   9  11   1      108.53      131.91     14.63 o 
  -9  12   1      111.79      141.93     30.00 o 
  -8  12   1       12.16       24.74     27.15 o 
  -7  12   1        6.00       16.56     11.58 o 
  -6  12   1      421.33      427.59     11.85 o 
  -5  12   1      146.16      173.90     10.40 o 
  -4  12   1      396.25      409.88     10.19 o 
  -3  12   1       89.78      115.87      8.94 o 
  -2  12   1        2.02        2.89      9.12 o 
  -1  12   1      559.37      584.25     11.37 o 
   0  12   1      141.88      133.89     12.35 o 
   1  12   1       36.15       31.84      8.25 o 
   2  12   1      727.34      737.38     16.04 o 
   3  12   1      593.74      610.03     12.78 o 
   4  12   1      473.39      486.34     10.66 o 
   5  12   1      658.01      688.42     14.39 o 
   6  12   1        2.17       -8.43     10.95 o 
   7  12   1       26.29       31.47     11.92 o 
   8  12   1      364.66      396.40     14.90 o 
   9  12   1        0.02        4.59     16.01 o 
  -8  13   1       27.37       23.02     14.62 o 
  -7  13   1        0.76        5.24     13.31 o 
  -6  13   1       26.26       33.27     23.92 o 
  -5  13   1        3.07       20.85     11.44 o 
  -4  13   1       24.63       12.45     10.95 o 
  -3  13   1      182.91      186.24     10.78 o 
  -2  13   1       33.55       17.45      9.84 o 
  -1  13   1        6.10        9.12      9.57 o 
   0  13   1        0.68        0.88      9.43 o 
   1  13   1       63.22       49.32     24.12 o 
   2  13   1      627.29      643.42     15.98 o 
   3  13   1      343.07      353.94     14.02 o 
   4  13   1        1.85      -14.59     18.82 o 
   5  13   1       54.18       62.41     15.98 o 
   6  13   1       44.19       31.37     12.62 o 
   7  13   1      143.59      140.40     13.86 o 
   8  13   1       69.43       61.79     15.66 o 
  -8  14   1       58.87       51.21     27.15 o 
  -7  14   1       60.33       66.86     14.56 o 
  -6  14   1      349.46      354.51     20.59 o 
  -5  14   1      112.67      110.74     12.94 o 
  -4  14   1        5.55       30.29     12.65 o 
  -3  14   1       37.23       32.64     11.37 o 
  -2  14   1        0.92        3.92     10.95 o 
  -1  14   1      316.83      318.72     13.82 o 
   0  14   1       75.35       75.92     10.81 o 
   1  14   1       42.70       35.21     10.88 o 
   2  14   1       18.26        7.45     11.09 o 
   3  14   1        5.40       -2.63     11.30 o 
   4  14   1       65.06       79.49     12.06 o 
   5  14   1       76.23      100.33     19.51 o 
   6  14   1       68.10       53.12     20.19 o 
   7  14   1       77.25      106.07     14.83 o 
  -7  15   1        0.29       -5.98     17.35 o 
  -6  15   1      106.56       69.31     14.76 o 
  -5  15   1       54.61       64.83     13.66 o 
  -4  15   1      102.29       83.75     13.03 o 
  -3  15   1       75.08       60.68     12.48 o 
  -2  15   1       36.34       35.29     12.06 o 
  -1  15   1        6.00        5.68     15.98 o 
   0  15   1       11.32       25.23     11.71 o 
   1  15   1        6.60       15.42     21.76 o 
   2  15   1      215.41      212.76     12.62 o 
   3  15   1       46.03       28.93     12.55 o 
   4  15   1       40.92       55.06     13.03 o 
   5  15   1      175.59      155.97     14.28 o 
   6  15   1        6.57        1.08     21.76 o 
  -5  16   1       15.96       18.23     15.67 o 
  -4  16   1      107.26      120.73     14.35 o 
  -3  16   1        6.31       24.96     13.52 o 
  -2  16   1       63.01       73.22     15.69 o 
  -1  16   1       35.71       23.67     12.96 o 
   0  16   1       20.47       11.17     12.96 o 
   1  16   1       69.78       74.78     13.53 o 
   2  16   1        5.00        0.69     13.17 o 
   3  16   1       79.94      105.35     13.79 o 
   4  16   1      134.20      134.21     22.06 o 
   5  16   1        9.72       -3.42     23.53 o 
  -4  17   1        0.19       -0.98     16.22 o 
  -3  17   1       15.28       -0.59     15.67 o 
  -2  17   1        0.17       33.84     15.69 o 
  -1  17   1      202.33      196.98     23.53 o 
   0  17   1       30.86       33.13     14.28 o 
   1  17   1        0.06       10.14     14.21 o 
   2  17   1       12.42       20.67     14.49 o 
   3  17   1        3.57       22.59     26.47 o 
   4  17   1        3.45       11.47     16.29 o 
  -1  18   1       52.07       70.04     16.63 o 
   0  18   1       24.25       14.15     16.43 o 
   1  18   1        0.04        9.80     16.36 o 
 -12   0   2        3.39        4.31     14.83 o 
 -11   0   2       83.94       89.81     13.24 o 
 -10   0   2      328.56      318.83     12.20 o 
  -9   0   2     2536.37     2479.42     49.02 o 
  -8   0   2       94.00       83.40      8.73 o 
  -7   0   2     1483.08     1562.69     93.91 o 
  -6   0   2     1274.64     1271.85     55.00 o 
  -5   0   2       39.90       80.93     12.16 o 
  -4   0   2     2872.50     2792.73    153.81 o 
  -3   0   2    10448.40    11153.87    709.85 o 
  -2   0   2    37102.44    37320.34   1168.35 o 
  -1   0   2    28303.60    27185.81   2536.00 o 
   0   0   2     1880.64     2224.73    145.58 o 
   1   0   2     1194.85     1274.94     56.47 o 
   2   0   2    12024.38    12315.72    198.12 o 
   3   0   2     4899.17     4996.22     62.05 o 
   4   0   2     5060.71     5037.89     25.79 o 
   5   0   2     4981.03     5360.89     30.15 o 
   6   0   2     3113.47     3275.17     63.23 o 
   7   0   2     9045.29     8722.13    131.17 o 
   8   0   2      204.57      198.64      9.22 o 
   9   0   2     1243.03     1254.21     25.79 o 
  10   0   2      708.44      703.32     16.20 o 
  11   0   2       93.28       91.53     23.23 o 
  12   0   2      352.04      391.08     17.33 o 
 -12   1   2        0.06        8.31     17.06 o 
 -11   1   2       13.48       26.37     13.03 o 
 -10   1   2       13.11       30.78     11.37 o 
  -9   1   2      209.60      213.27     23.04 o 
  -8   1   2      756.88      760.24     52.15 o 
  -7   1   2      155.10      139.84      8.82 o 
  -6   1   2      198.63      214.96      6.31 o 
  -5   1   2      116.62      137.26     15.20 o 
  -4   1   2      232.09      246.25      6.47 o 
  -3   1   2     3516.57     3737.44    190.67 o 
  -2   1   2      461.12      520.36     28.92 o 
  -1   1   2    13592.07    13437.32    279.78 o 
   0   1   2    13846.44    13686.39     80.19 o 
   1   1   2      295.46      293.10     11.37 o 
   2   1   2      981.12     1086.61     43.72 o 
   3   1   2      154.30      193.51      4.43 o 
   4   1   2     3249.56     3763.50     99.21 o 
   5   1   2      198.16      217.66     11.57 o 
   6   1   2       90.53       92.87      6.24 o 
   7   1   2      342.75      345.04      9.51 o 
   8   1   2      243.96      245.01      9.43 o 
   9   1   2        1.04      -11.57     11.57 o 
  10   1   2      128.94      136.95     12.27 o 
  11   1   2       16.19        1.40     13.79 o 
  12   1   2        3.72       -9.31     21.96 o 
 -12   2   2      420.10      443.20     36.08 o 
 -11   2   2       99.66      105.30     13.17 o 
 -10   2   2      537.99      537.59     25.59 o 
  -9   2   2       21.34       15.29      9.91 o 
  -8   2   2      139.23      131.87      8.87 o 
  -7   2   2      630.50      590.76     31.17 o 
  -6   2   2     3932.17     3877.46    307.53 o 
  -5   2   2      255.29      274.29      7.25 o 
  -4   2   2     4316.84     4223.40    252.92 o 
  -3   2   2     6413.20     6298.66     46.47 o 
  -2   2   2      858.92      841.49     18.92 o 
  -1   2   2    16974.30    16155.20    973.26 o 
   0   2   2      333.64      417.40     14.12 o 
   1   2   2      249.13      295.88     17.65 o 
   2   2   2    12368.67    12058.94    499.67 o 
   3   2   2     1258.93     1327.49     62.94 o 
   4   2   2    12947.15    13166.42    820.73 o 
   5   2   2      504.31      462.72     30.59 o 
   6   2   2      910.58      829.31     16.50 o 
   7   2   2     3952.07     3938.37    109.50 o 
   8   2   2        3.59        3.54      8.94 o 
   9   2   2      855.06      861.95     18.71 o 
  10   2   2      177.89      172.52     12.55 o 
  11   2   2       66.94       45.72     13.93 o 
  12   2   2      362.02      370.29     17.40 o 
 -12   3   2       33.07       21.13     16.01 o 
 -11   3   2        0.95       18.07     21.96 o 
 -10   3   2      130.88      143.83     12.06 o 
  -9   3   2      105.80      105.54     10.12 o 
  -8   3   2      159.07      142.95     11.67 o 
  -7   3   2       62.22       66.06      7.76 o 
  -6   3   2       55.51       62.10      6.17 o 
  -5   3   2     3082.89     3186.66    202.24 o 
  -4   3   2       19.53       13.02      4.23 o 
  -3   3   2       60.33       72.19      4.12 o 
  -2   3   2      553.83      544.27     21.67 o 
  -1   3   2      751.34      783.59     26.66 o 
   0   3   2      123.13       99.54      3.53 o 
   1   3   2      719.66      741.66     48.13 o 
   2   3   2       16.31       20.96      3.92 o 
   3   3   2     2917.78     2948.16    163.32 o 
   4   3   2      433.59      457.72     38.53 o 
   5   3   2       35.74       59.76      5.47 o 
   6   3   2       87.67      102.02     15.88 o 
   7   3   2       51.61       61.34      8.11 o 
   8   3   2      164.23      160.70      9.50 o 
   9   3   2      987.41     1013.62     20.42 o 
  10   3   2       16.53       31.63     12.27 o 
  11   3   2      220.58      242.12     14.56 o 
  12   3   2        0.70      -25.03     32.15 o 
 -12   4   2       15.92       50.43     16.08 o 
 -11   4   2      402.91      369.19     14.35 o 
 -10   4   2        1.08       -0.91     11.85 o 
  -9   4   2      239.81      206.95     17.16 o 
  -8   4   2      151.40      131.06      9.71 o 
  -7   4   2     2131.47     2145.75     29.41 o 
  -6   4   2     1348.94     1204.61     46.17 o 
  -5   4   2      309.14      273.76     14.21 o 
  -4   4   2     7390.17     7157.76     32.30 o 
  -3   4   2     3277.23     3061.86     92.54 o 
  -2   4   2     4311.11     4343.02    114.40 o 
  -1   4   2      922.32      818.92     24.12 o 
   0   4   2      790.46      761.10     52.84 o 
   1   4   2    12029.91    11219.28    671.82 o 
   2   4   2      213.98      176.82     10.69 o 
   3   4   2       25.54       17.25      4.09 o 
   4   4   2     1226.82     1087.60     30.49 o 
   5   4   2     1371.83     1370.07     83.23 o 
   6   4   2     1283.58     1243.06     95.58 o 
   7   4   2      824.52      855.99     45.00 o 
   8   4   2       15.71        8.33      9.43 o 
   9   4   2      680.10      678.31     14.05 o 
  10   4   2      224.93      242.29     13.03 o 
  11   4   2        3.94       -0.21     14.21 o 
 -12   5   2      115.02      130.85     16.77 o 
 -11   5   2       25.24       64.14     13.86 o 
 -10   5   2       52.53       78.21     14.70 o 
  -9   5   2       76.47       82.91     15.29 o 
  -8   5   2      118.25      145.46      9.29 o 
  -7   5   2      766.69      681.75     13.75 o 
  -6   5   2      372.72      391.52     10.69 o 
  -5   5   2      457.84      481.22     10.88 o 
  -4   5   2        1.49        0.49      4.71 o 
  -3   5   2     1733.37     1638.05     16.98 o 
  -2   5   2      229.87      297.92     16.76 o 
  -1   5   2     8583.50     8662.21    290.76 o 
   0   5   2     1337.11     1189.70     33.43 o 
   1   5   2      252.33      202.98      6.57 o 
   2   5   2     1737.50     1652.95     61.37 o 
   3   5   2      831.07      752.63     45.98 o 
   4   5   2      728.57      724.79     51.96 o 
   5   5   2     1061.08     1074.03     38.04 o 
   6   5   2      254.72      249.53     19.70 o 
   7   5   2       16.67       24.36     13.72 o 
   8   5   2       83.77       80.18      9.50 o 
   9   5   2      382.62      413.18     32.74 o 
  10   5   2        2.05       26.87     12.27 o 
  11   5   2       14.15       14.61     14.56 o 
 -11   6   2      302.59      288.24     27.55 o 
 -10   6   2       29.37       31.16     12.13 o 
  -9   6   2      535.79      499.61     36.76 o 
  -8   6   2      230.54      200.66     14.70 o 
  -7   6   2      233.45      219.23     10.69 o 
  -6   6   2     1673.10     1552.04     37.74 o 
  -5   6   2       14.16       19.99      6.03 o 
  -4   6   2      760.29      689.35     15.78 o 
  -3   6   2     2089.19     1955.29     56.56 o 
  -2   6   2      181.21      151.23      4.50 o 
  -1   6   2     7795.30     7541.07    214.10 o 
   0   6   2      390.21      404.11     19.41 o 
   1   6   2     4494.73     4420.01    166.56 o 
   2   6   2     2552.80     2555.02    105.87 o 
   3   6   2       10.14        2.78      4.78 o 
   4   6   2     3467.42     3321.56    109.31 o 
   5   6   2      144.69      151.61      6.93 o 
   6   6   2     1146.70     1164.91     91.07 o 
   7   6   2     1922.22     1894.68     86.95 o 
   8   6   2      210.58      184.28     10.12 o 
   9   6   2      272.61      266.97     11.85 o 
  10   6   2      264.68      306.39     13.31 o 
  11   6   2        3.39        3.33     19.02 o 
 -11   7   2       60.37       97.06     23.72 o 
 -10   7   2      163.25      210.88     15.78 o 
  -9   7   2        4.11       -5.11     14.51 o 
  -8   7   2      643.44      683.14     14.90 o 
  -7   7   2      341.54      383.86      9.50 o 
  -6   7   2     1276.07     1236.05     24.26 o 
  -5   7   2      435.82      456.94     20.10 o 
  -4   7   2      256.04      230.17      6.31 o 
  -3   7   2      168.44      165.20      5.55 o 
  -2   7   2     6824.16     6791.48    203.91 o 
  -1   7   2      356.79      357.22      8.33 o 
   0   7   2     1048.90      956.43     43.72 o 
   1   7   2      207.51      175.63      4.92 o 
   2   7   2       32.68       21.36      5.10 o 
   3   7   2      162.95      137.63      5.54 o 
   4   7   2      149.65      132.34      6.23 o 
   5   7   2      617.29      596.80     33.33 o 
   6   7   2      240.18      226.31      8.59 o 
   7   7   2       58.82       47.58      9.08 o 
   8   7   2      375.68      406.02     12.16 o 
   9   7   2      564.27      586.34     15.29 o 
  10   7   2        0.70       -7.55     13.59 o 
  11   7   2       48.25       92.33     19.02 o 
 -11   8   2       28.60       17.11     16.15 o 
 -10   8   2       52.82       61.65     13.59 o 
  -9   8   2      588.00      566.64     12.89 o 
  -8   8   2      212.57      188.67     10.98 o 
  -7   8   2       14.17       21.47      9.01 o 
  -6   8   2     1168.41     1067.71     20.93 o 
  -5   8   2      103.28      102.86      7.49 o 
  -4   8   2     3652.56     3519.52     29.53 o 
  -3   8   2      291.76      230.13      6.24 o 
  -2   8   2      180.14      179.52     12.84 o 
  -1   8   2     1101.77     1006.57     17.26 o 
   0   8   2      209.33      174.46     16.47 o 
   1   8   2      342.85      300.23     19.80 o 
   2   8   2     1005.95     1005.59     33.23 o 
   3   8   2      352.21      335.56      8.92 o 
   4   8   2      992.75      947.73     17.94 o 
   5   8   2       57.76       55.38      7.76 o 
   6   8   2      280.67      258.56     20.68 o 
   7   8   2        8.14       -5.84     22.25 o 
   8   8   2       51.95       57.42     10.88 o 
   9   8   2      357.43      314.55     12.82 o 
  10   8   2       76.59       89.44     14.35 o 
 -10   9   2       62.37       78.27     16.18 o 
  -9   9   2      121.25      113.99     19.41 o 
  -8   9   2      393.31      484.47     11.85 o 
  -7   9   2      185.00      154.07     15.29 o 
  -6   9   2       31.28       44.74      8.60 o 
  -5   9   2     1765.07     1895.67     27.24 o 
  -4   9   2        4.10       12.93      7.14 o 
  -3   9   2     2535.63     2615.11     26.89 o 
  -2   9   2        9.12       14.70      6.24 o 
  -1   9   2       11.42       19.22      7.84 o 
   0   9   2     1066.88     1020.72     54.21 o 
   1   9   2     1137.37     1062.60     19.61 o 
   2   9   2     1052.41     1025.96     43.72 o 
   3   9   2     1719.33     1640.90     30.78 o 
   4   9   2        2.90        5.10     10.49 o 
   5   9   2      977.92      969.98     20.59 o 
   6   9   2      234.12      239.46     18.33 o 
   7   9   2        0.44       13.26     10.05 o 
   8   9   2      370.83      395.97     12.13 o 
   9   9   2      482.11      539.29     13.93 o 
  10   9   2       17.87       -7.09     14.90 o 
 -10  10   2       35.96       52.15     15.53 o 
  -9  10   2      220.36      208.29     15.39 o 
  -8  10   2       20.91        6.86     11.51 o 
  -7  10   2       19.24       17.04     16.76 o 
  -6  10   2       25.75       37.17     11.76 o 
  -5  10   2        5.49        7.25      8.46 o 
  -4  10   2       58.40       65.40      7.90 o 
  -3  10   2      525.47      474.51      9.55 o 
  -2  10   2      115.25      101.66     10.88 o 
  -1  10   2      580.75      570.43     15.78 o 
   0  10   2       47.88       85.17     17.94 o 
   1  10   2      406.69      404.62     25.10 o 
   2  10   2      689.54      632.28     13.47 o 
   3  10   2      251.88      254.75      8.11 o 
   4  10   2      237.00      223.89      8.53 o 
   5  10   2      102.42      110.69      8.94 o 
   6  10   2      374.78      372.56     13.82 o 
   7  10   2       56.07       73.58     12.06 o 
   8  10   2      112.33      112.92     15.49 o 
   9  10   2      221.72      220.48     14.49 o 
  10  10   2        3.80       17.94     16.29 o 
 -10  11   2        2.67        7.45     16.36 o 
  -9  11   2       37.58       39.03     14.28 o 
  -8  11   2      148.00      172.54     12.48 o 
  -7  11   2       62.52       89.49     11.02 o 
  -6  11   2      992.89     1052.97     22.25 o 
  -5  11   2      383.50      447.15     16.57 o 
  -4  11   2       43.42       36.96      8.46 o 
  -3  11   2      207.80      218.23      8.60 o 
  -2  11   2      280.02      291.68      8.46 o 
  -1  11   2        7.09        9.90      7.49 o 
   0  11   2     1858.54     1821.08     39.41 o 
   1  11   2      510.18      493.11     17.06 o 
   2  11   2       22.78       40.09      9.61 o 
   3  11   2      175.53      185.81     11.57 o 
   4  11   2        2.36       -1.30      8.66 o 
   5  11   2        3.44        6.76      9.29 o 
   6  11   2      599.34      615.10     22.84 o 
   7  11   2       14.61       12.01     11.44 o 
   8  11   2      204.94      245.05     13.10 o 
   9  11   2        5.18       21.07     20.19 o 
  -9  12   2        0.52        4.19     17.25 o 
  -8  12   2      159.89      165.99     14.07 o 
  -7  12   2       25.61       31.17     12.05 o 
  -6  12   2      161.16      149.33     11.50 o 
  -5  12   2      152.42      123.04     11.08 o 
  -4  12   2      242.11      211.20     14.90 o 
  -3  12   2      124.09      146.84      9.42 o 
  -2  12   2       19.04       16.56      8.73 o 
  -1  12   2        4.66       15.59      8.44 o 
   0  12   2      383.10      361.76      9.35 o 
   1  12   2     1994.47     1908.92     29.49 o 
   2  12   2       21.49       17.37      8.80 o 
   3  12   2      260.51      264.33     10.59 o 
   4  12   2      528.25      480.11     10.94 o 
   5  12   2      110.30      100.07     10.87 o 
   6  12   2      186.76      170.33     11.58 o 
   7  12   2       17.17       23.91     16.08 o 
   8  12   2        4.42        6.18     14.00 o 
   9  12   2      161.42      171.17     30.29 o 
  -8  13   2      108.73      131.27     14.76 o 
  -7  13   2       67.32       96.90     28.82 o 
  -6  13   2        1.37        1.38     18.92 o 
  -5  13   2       22.35       25.69     15.59 o 
  -4  13   2       94.88       89.68     14.12 o 
  -3  13   2      260.57      291.31     11.23 o 
  -2  13   2      246.54      240.77     10.47 o 
  -1  13   2       35.45       44.49      9.77 o 
   0  13   2       12.02       23.34      9.63 o 
   1  13   2      729.97      656.14     14.82 o 
   2  13   2        2.67       -1.29      9.98 o 
   3  13   2       60.34       52.94     23.63 o 
   4  13   2       70.93       59.10     11.30 o 
   5  13   2      433.93      458.67     13.17 o 
   6  13   2       43.67       58.86     15.10 o 
   7  13   2        3.43       -3.75     14.21 o 
   8  13   2       38.81       27.18     28.43 o 
  -8  14   2       24.74       -3.15     16.57 o 
  -7  14   2       18.15       38.63     14.56 o 
  -6  14   2       70.32       50.94     13.73 o 
  -5  14   2       18.14        7.16     15.59 o 
  -4  14   2       47.77       65.19     11.99 o 
  -3  14   2      147.30      105.47     11.71 o 
  -2  14   2       42.78       47.84     12.84 o 
  -1  14   2        4.21        3.22     10.88 o 
   0  14   2       54.29       43.16     10.95 o 
   1  14   2       73.81       63.18     11.02 o 
   2  14   2      130.66      116.25     11.30 o 
   3  14   2       27.42       30.49     11.51 o 
   4  14   2       48.77       43.35     16.76 o 
   5  14   2        0.22        4.81     19.80 o 
   6  14   2       57.86       33.98     14.14 o 
   7  14   2        1.33       -5.10     15.67 o 
  -7  15   2      101.29       92.15     16.63 o 
  -6  15   2        7.46       29.71     14.49 o 
  -5  15   2      102.53      114.66     13.93 o 
  -4  15   2       30.55       35.98     12.89 o 
  -3  15   2      106.72      116.22     13.82 o 
  -2  15   2      216.39      215.00     12.68 o 
  -1  15   2       67.00       88.80     13.14 o 
   0  15   2        1.70        2.74     11.78 o 
   1  15   2      309.78      294.62     16.67 o 
   2  15   2       23.01       52.41     12.06 o 
   3  15   2       92.32      118.30     12.75 o 
   4  15   2        0.17        0.49     14.02 o 
   5  15   2        2.15       -2.54     13.93 o 
   6  15   2      398.56      399.42     31.17 o 
  -5  16   2       31.10       40.52     15.74 o 
  -4  16   2       34.51       52.77     14.21 o 
  -3  16   2      163.37      204.47     15.29 o 
  -2  16   2       47.31       67.33     21.17 o 
  -1  16   2      100.06      107.94     13.24 o 
   0  16   2      109.03      117.08     13.24 o 
   1  16   2        0.09       10.49     13.03 o 
   2  16   2       61.36      102.48     19.02 o 
   3  16   2       50.59       64.82     18.72 o 
   4  16   2       32.86       29.12     14.49 o 
   5  16   2        0.37       -3.55     16.01 o 
  -4  17   2       71.82       51.96     16.50 o 
  -3  17   2        5.40       -3.24     15.80 o 
  -2  17   2      134.06      159.10     15.04 o 
  -1  17   2       48.30       68.46     37.06 o 
   0  17   2        6.76       -8.00     14.35 o 
   1  17   2        3.72       -6.92     14.49 o 
   2  17   2       23.55       23.31     15.60 o 
   3  17   2       78.50       98.14     17.16 o 
   0  18   2        3.25      -17.84     17.84 o 
 -12   1   3       29.89       13.15     15.04 o 
 -11   1   3      407.31      420.71     24.31 o 
 -10   1   3      157.86      164.23     18.92 o 
  -9   1   3      279.11      278.42     10.53 o 
  -8   1   3     1379.08     1357.35     79.60 o 
  -7   1   3       73.47       66.05      7.62 o 
  -6   1   3     2239.23     2141.73    172.34 o 
  -5   1   3     1478.30     1411.09    105.19 o 
  -4   1   3     1368.48     1462.80     88.82 o 
  -3   1   3    11445.35    11409.20    677.21 o 
  -2   1   3     7929.80     8308.48    541.04 o 
  -1   1   3    11522.70    11712.97    440.26 o 
   0   1   3    16230.95    17170.83    306.94 o 
   1   1   3      818.67      953.76      9.84 o 
   2   1   3    16154.99    16073.13    329.78 o 
   3   1   3      134.46      119.76      3.88 o 
   4   1   3      282.07      264.07     18.63 o 
   5   1   3     6889.70     6866.83    301.45 o 
   6   1   3      282.27      276.11      7.49 o 
   7   1   3      381.14      368.00     13.23 o 
   8   1   3      527.12      525.87     26.08 o 
   9   1   3      100.00       92.07     11.02 o 
  10   1   3      985.24      958.16     18.95 o 
  11   1   3      138.51      144.04     23.72 o 
  12   1   3       95.95      129.67     60.98 o 
 -12   2   3       12.47       25.05     15.04 o 
 -11   2   3        0.40       -8.69     13.24 o 
 -10   2   3        8.85       18.49     11.58 o 
  -9   2   3        3.95       13.39      9.84 o 
  -8   2   3      369.78      380.24     33.63 o 
  -7   2   3      170.65      162.19      7.90 o 
  -6   2   3      139.11      128.37      6.37 o 
  -5   2   3     1748.24     1985.75     60.98 o 
  -4   2   3      125.16      127.07      4.44 o 
  -3   2   3     2323.89     2454.95    146.26 o 
  -2   2   3       84.98       61.90      6.76 o 
  -1   2   3     6824.16     7276.47    300.67 o 
   0   2   3     2093.95     2177.17     44.21 o 
   1   2   3      684.59      697.20     18.33 o 
   2   2   3     1172.09     1183.48     42.84 o 
   3   2   3     6244.50     6273.54    220.57 o 
   4   2   3      964.33     1180.05     48.72 o 
   5   2   3        0.34        3.63      5.41 o 
   6   2   3       13.54       19.31      6.79 o 
   7   2   3       45.73       51.38     12.84 o 
   8   2   3      410.86      377.48     10.19 o 
   9   2   3        4.84       13.62     14.31 o 
  10   2   3       18.91       17.61     12.41 o 
  11   2   3        1.39        0.88     20.78 o 
  12   2   3        4.21       -0.06     16.71 o 
 -12   3   3       32.22       32.42     16.01 o 
 -11   3   3        5.43       11.23     13.31 o 
 -10   3   3      554.29      547.40     24.51 o 
  -9   3   3      441.75      428.55     11.15 o 
  -8   3   3     1623.16     1540.55     77.64 o 
  -7   3   3       23.17       57.12      7.69 o 
  -6   3   3       28.16       20.75     16.96 o 
  -5   3   3     1384.84     1248.82     42.15 o 
  -4   3   3      220.05      285.29     13.23 o 
  -3   3   3     9429.60     9662.22    595.84 o 
  -2   3   3      304.64      390.71     27.65 o 
  -1   3   3     6498.63     6483.23    394.97 o 
   0   3   3    30862.69    27699.55   1548.62 o 
   1   3   3       20.18       45.05      3.92 o 
   2   3   3     6328.59     6461.46    272.24 o 
   3   3   3     3356.97     3534.09    222.53 o 
   4   3   3     1451.68     1434.63     46.57 o 
   5   3   3     2516.31     2371.25     24.12 o 
   6   3   3      957.57      960.12     27.84 o 
   7   3   3     4132.03     4221.89    219.89 o 
   8   3   3     1417.37     1384.99     44.90 o 
   9   3   3        3.68       14.31     10.95 o 
  10   3   3      929.88      898.73     48.04 o 
  11   3   3      186.29      176.79     14.90 o 
 -12   4   3        2.82       -5.29     23.04 o 
 -11   4   3       12.42       11.45     13.58 o 
 -10   4   3      140.63      164.10     18.33 o 
  -9   4   3       87.74       79.42     15.88 o 
  -8   4   3       15.43       10.22      9.01 o 
  -7   4   3      936.93     1024.58     29.12 o 
  -6   4   3       51.26       41.13      6.93 o 
  -5   4   3      835.62      876.03     17.33 o 
  -4   4   3        3.79        2.35      4.78 o 
  -3   4   3      288.90      318.74     22.16 o 
  -2   4   3     2470.68     2600.83     92.25 o 
  -1   4   3     3755.55     3882.51    190.18 o 
   0   4   3     9045.30     9075.39    288.12 o 
   1   4   3      526.90      413.15     10.88 o 
   2   4   3      596.30      595.03     24.80 o 
   3   4   3     1774.42     2266.73    133.23 o 
   4   4   3     2630.19     2653.11     85.48 o 
   5   4   3       95.00       86.58      6.17 o 
   6   4   3      498.10      449.37     19.80 o 
   7   4   3       15.43       26.70      8.45 o 
   8   4   3        2.23       -9.70      9.70 o 
   9   4   3      265.34      234.93     32.06 o 
  10   4   3       89.72       96.39     23.63 o 
  11   4   3       15.56       12.45     14.56 o 
 -12   5   3        0.14       18.90     20.68 o 
 -11   5   3      285.69      304.38     14.63 o 
 -10   5   3       94.79       97.39     11.92 o 
  -9   5   3       51.22       55.20     10.40 o 
  -8   5   3      501.28      472.23     10.33 o 
  -7   5   3        1.09       -5.78      7.90 o 
  -6   5   3     1037.50     1008.74     20.80 o 
  -5   5   3     1494.63     1412.08     56.17 o 
  -4   5   3      289.85      257.31      8.04 o 
  -3   5   3     2668.73     2500.18    115.38 o 
  -2   5   3        9.17       13.10      3.95 o 
  -1   5   3       55.22       38.54      6.67 o 
   0   5   3     7954.19     7725.62    356.84 o 
   1   5   3        2.68        4.71      7.65 o 
   2   5   3     3203.07     3055.98    158.22 o 
   3   5   3     2685.18     2646.67    194.20 o 
   4   5   3      572.29      524.38     40.78 o 
   5   5   3     1493.27     1372.38     89.60 o 
   6   5   3       28.92       28.15      7.48 o 
   7   5   3      788.85      755.18     32.45 o 
   8   5   3      697.55      732.23     44.02 o 
   9   5   3       63.94       64.30     11.30 o 
  10   5   3      464.17      502.37     36.08 o 
  11   5   3      107.51      126.19     15.11 o 
 -11   6   3        0.97       -0.78     14.28 o 
 -10   6   3      368.45      394.32     13.03 o 
  -9   6   3        0.84        1.18     15.98 o 
  -8   6   3       79.43       73.41      9.43 o 
  -7   6   3       12.74       26.86      8.32 o 
  -6   6   3       77.47       77.04      7.42 o 
  -5   6   3     1888.87     1907.43     23.50 o 
  -4   6   3      723.06      679.44     23.63 o 
  -3   6   3      421.46      406.89     17.84 o 
  -2   6   3     1231.28     1245.98     27.65 o 
  -1   6   3       70.34      123.54      7.45 o 
   0   6   3       32.98       37.24      4.23 o 
   1   6   3     1364.22     1225.68     71.86 o 
   2   6   3     1946.54     1931.49     80.19 o 
   3   6   3     1658.30     1520.43     94.99 o 
   4   6   3     1533.44     1456.89     62.25 o 
   5   6   3       11.24        9.48      6.86 o 
   6   6   3        5.37        7.25     11.18 o 
   7   6   3      931.81      914.59     38.92 o 
   8   6   3       60.86       74.63     10.49 o 
   9   6   3      467.85      468.59     12.61 o 
  10   6   3       38.15       38.43     13.03 o 
  11   6   3        0.31      -15.29     15.94 o 
 -11   7   3       12.61       34.27     14.83 o 
 -10   7   3      329.03      316.71     23.33 o 
  -9   7   3      126.32      149.85     12.16 o 
  -8   7   3       24.15       23.53      9.63 o 
  -7   7   3        9.22       -2.74      8.82 o 
  -6   7   3      200.34      198.96      8.92 o 
  -5   7   3      451.03      379.73      8.15 o 
  -4   7   3      378.95      399.94     13.72 o 
  -3   7   3      294.87      246.91     13.92 o 
  -2   7   3     1232.07     1112.83     17.12 o 
  -1   7   3     2103.15     2047.58    109.70 o 
   0   7   3       51.13       75.59      4.85 o 
   1   7   3       14.25       24.17      4.78 o 
   2   7   3     2418.63     2370.97    136.26 o 
   3   7   3      290.23      280.51     14.61 o 
   4   7   3       95.91       81.33      9.12 o 
   5   7   3     1219.75     1187.54     97.93 o 
   6   7   3        0.80       -6.18     10.29 o 
   7   7   3      666.16      658.23     24.21 o 
   8   7   3      257.32      238.53     14.31 o 
   9   7   3      242.41      226.63     12.41 o 
  10   7   3      294.69      308.42     14.70 o 
  11   7   3        0.28       13.77     16.43 o 
 -11   8   3       83.30       76.16     21.76 o 
 -10   8   3      109.77      122.15     13.93 o 
  -9   8   3       10.70       -0.98     11.51 o 
  -8   8   3        3.01       -2.21     10.33 o 
  -7   8   3      306.17      354.18     12.06 o 
  -6   8   3      165.97      146.08     10.78 o 
  -5   8   3     1169.02     1207.07     44.11 o 
  -4   8   3        6.07       19.36      6.72 o 
  -3   8   3       21.03       29.39      5.89 o 
  -2   8   3      415.37      397.95     17.65 o 
  -1   8   3      953.36      983.26     64.60 o 
   0   8   3     1303.23     1299.54     70.88 o 
   1   8   3      436.22      424.80     18.04 o 
   2   8   3       37.64       30.60      5.75 o 
   3   8   3      264.96      269.66     16.86 o 
   4   8   3     3527.09     3461.68    127.93 o 
   5   8   3        0.82       -3.24     10.59 o 
   6   8   3      135.69      164.66     13.72 o 
   7   8   3       96.42       95.89     18.33 o 
   8   8   3       20.18       14.87     11.02 o 
   9   8   3      228.42      266.63     12.89 o 
  10   8   3       74.06       71.60     15.20 o 
 -10   9   3       58.02       36.72     14.35 o 
  -9   9   3       26.13       17.86     12.13 o 
  -8   9   3       77.60       68.29     11.02 o 
  -7   9   3      750.90      723.86     15.37 o 
  -6   9   3      673.19      631.22     14.80 o 
  -5   9   3       12.82       10.22      7.97 o 
  -4   9   3       41.98       25.60      7.42 o 
  -3   9   3      752.35      727.46     22.55 o 
  -2   9   3      631.13      563.32     11.78 o 
  -1   9   3      498.85      515.15     27.55 o 
   0   9   3      309.73      287.02      6.79 o 
   1   9   3       63.33       49.34      7.16 o 
   2   9   3      261.83      294.67     29.51 o 
   3   9   3     1030.12     1010.59     51.86 o 
   4   9   3      552.96      554.72     29.61 o 
   5   9   3      959.87      922.46     53.23 o 
   6   9   3      243.11      253.88     17.74 o 
   7   9   3      371.72      373.04     11.16 o 
   8   9   3      229.18      242.13     27.74 o 
   9   9   3       83.78       68.30     13.86 o 
  10   9   3      120.75      145.64     16.29 o 
 -10  10   3       93.81       90.55     15.94 o 
  -9  10   3      145.08      182.93     13.79 o 
  -8  10   3      294.49      292.40     12.27 o 
  -7  10   3       80.55      111.15     10.67 o 
  -6  10   3      279.70      315.97     13.63 o 
  -5  10   3      178.33      204.82      9.01 o 
  -4  10   3      116.67      167.03     17.45 o 
  -3  10   3       41.38       39.10      7.94 o 
  -2  10   3      987.40      984.69     62.74 o 
  -1  10   3      523.74      506.72     17.45 o 
   0  10   3      111.19      125.47      7.28 o 
   1  10   3      257.56      246.30      7.65 o 
   2  10   3     3386.46     3174.23     91.66 o 
   3  10   3      386.92      390.43     19.90 o 
   4  10   3       21.06       26.76      8.32 o 
   5  10   3      399.17      387.26     26.76 o 
   6  10   3      354.96      368.13     10.88 o 
   7  10   3      486.28      490.69     12.06 o 
   8  10   3        3.42       24.61     31.96 o 
   9  10   3      155.85      152.63     20.29 o 
  -9  11   3       16.56       26.18     14.21 o 
  -8  11   3       38.93       31.84     12.13 o 
  -7  11   3      407.78      415.89     16.27 o 
  -6  11   3      543.97      523.81     22.35 o 
  -5  11   3     1024.01      923.39     47.35 o 
  -4  11   3      102.37      117.48      9.51 o 
  -3  11   3       56.00       63.82     10.20 o 
  -2  11   3      512.52      458.79      9.89 o 
  -1  11   3        4.93        3.24     21.67 o 
   0  11   3      160.11      125.29      7.90 o 
   1  11   3       69.28       97.22      9.80 o 
   2  11   3       20.33       16.41      8.11 o 
   3  11   3      731.15      691.58     16.67 o 
   4  11   3      200.53      205.73      9.29 o 
   5  11   3       93.56       88.39     10.05 o 
   6  11   3       35.24       32.04     12.94 o 
   7  11   3      114.44       94.87     22.35 o 
   8  11   3       15.74       14.55     13.66 o 
   9  11   3       32.54       59.52     15.80 o 
  -9  12   3       23.84       34.21     15.94 o 
  -8  12   3       23.29       18.48     13.79 o 
  -7  12   3       48.58       80.66     12.19 o 
  -6  12   3       63.11       95.46     23.23 o 
  -5  12   3        5.77       11.86     10.39 o 
  -4  12   3      641.85      656.56     15.88 o 
  -3  12   3      287.15      293.26      9.97 o 
  -2  12   3      118.07      133.52      9.15 o 
  -1  12   3      277.80      288.50     26.47 o 
   0  12   3       20.02       13.56      8.58 o 
   1  12   3     1496.10     1549.80     31.47 o 
   2  12   3       61.46       55.54     11.67 o 
   3  12   3      474.31      488.63     11.14 o 
   4  12   3      216.13      229.30     10.66 o 
   5  12   3       19.00       21.81     10.87 o 
   6  12   3      252.19      284.79     12.33 o 
   7  12   3      281.57      289.20     13.50 o 
   8  12   3       11.25        7.16     14.56 o 
  -8  13   3      154.12      138.48     20.00 o 
  -7  13   3       44.54       40.49     13.66 o 
  -6  13   3       18.98       14.90     12.62 o 
  -5  13   3      198.54      178.85     12.06 o 
  -4  13   3       65.25       70.30     11.30 o 
  -3  13   3       89.58       80.25     10.68 o 
  -2  13   3       18.51       11.96      9.98 o 
  -1  13   3       54.91       40.10      9.98 o 
   0  13   3       22.82       16.27     13.23 o 
   1  13   3       13.10       16.30      9.91 o 
   2  13   3      104.30       69.98     10.54 o 
   3  13   3        0.61      -10.81     10.81 o 
   4  13   3      193.56      206.39     11.85 o 
   5  13   3        1.00        5.45     13.72 o 
   6  13   3       11.73       21.61     12.96 o 
   7  13   3      160.70      143.54     14.49 o 
   8  13   3        0.25       13.99     16.01 o 
  -7  14   3      199.56      200.92     19.41 o 
  -6  14   3      107.41       84.01     13.86 o 
  -5  14   3       43.72       62.73     12.68 o 
  -4  14   3       11.84        9.83     11.99 o 
  -3  14   3       28.88       22.85     17.06 o 
  -2  14   3      460.54      531.91     21.47 o 
  -1  14   3       37.36       44.63     19.80 o 
   0  14   3       68.66       90.86     28.63 o 
   1  14   3      138.49      169.22     11.44 o 
   2  14   3      305.45      294.43     12.06 o 
   3  14   3       13.05       27.84     11.78 o 
   4  14   3      246.20      255.73     16.08 o 
   5  14   3        2.95       -1.66     19.61 o 
   6  14   3       59.09       69.26     14.28 o 
   7  14   3       21.15       32.09     16.01 o 
  -6  15   3        6.67      -15.66     15.66 o 
  -5  15   3       40.74       48.10     14.07 o 
  -4  15   3       12.04       18.54     21.17 o 
  -3  15   3        6.35       42.53     21.47 o 
  -2  15   3        1.73       13.19     12.27 o 
  -1  15   3        9.51       21.17     17.06 o 
   0  15   3        0.40       -6.37     25.68 o 
   1  15   3        5.27        7.60     12.13 o 
   2  15   3        2.21       -5.44     12.41 o 
   3  15   3        0.25      -13.04     13.04 o 
   4  15   3       45.25       30.98     24.51 o 
   5  15   3       52.76       50.87     14.42 o 
   6  15   3       48.60       63.07     17.84 o 
  -5  16   3        0.41       -5.84     15.74 o 
  -4  16   3       68.59       35.74     14.49 o 
  -3  16   3       54.72       82.99     15.49 o 
  -2  16   3       76.23       90.41     15.00 o 
  -1  16   3        7.63       -8.83     18.33 o 
   0  16   3       19.88        2.02     13.24 o 
   1  16   3      219.24      229.07     30.98 o 
   2  16   3       17.31       26.08     29.90 o 
   3  16   3       91.65       87.91     14.42 o 
   4  16   3        0.94       -2.68     15.53 o 
   5  16   3       26.13       58.61     19.31 o 
  -4  17   3       79.60      107.84     17.84 o 
  -3  17   3        2.05      -15.87     15.87 o 
  -2  17   3       94.11       66.38     24.12 o 
  -1  17   3        6.99       -9.95     14.49 o 
   0  17   3        8.06       24.13     14.49 o 
   1  17   3       28.77       43.23     14.70 o 
   2  17   3       32.78       36.74     16.67 o 
   3  17   3       21.93       32.33     18.72 o 
 -12   0   4        3.87       -2.74     19.80 o 
 -11   0   4        0.94        8.21     13.24 o 
 -10   0   4      475.55      468.57     12.68 o 
  -9   0   4       94.27       86.18     10.19 o 
  -8   0   4     1088.93     1053.20     92.93 o 
  -7   0   4      384.68      365.52     25.19 o 
  -6   0   4      116.35      143.68      8.82 o 
  -5   0   4      450.03      355.23     18.23 o 
  -4   0   4      280.03      292.10      6.03 o 
  -3   0   4     3215.20     3278.18    249.69 o 
  -2   0   4      230.62      302.80     20.39 o 
  -1   0   4      537.04      775.48     56.47 o 
   0   0   4     1359.76     1337.18     79.60 o 
   1   0   4     3112.57     3422.82    200.97 o 
   2   0   4     1065.90     1015.84     68.23 o 
   3   0   4     6282.70     6505.37    427.62 o 
   4   0   4     4853.45     5413.45    212.44 o 
   5   0   4     3727.08     3451.50     41.08 o 
   6   0   4     4195.61     4237.72     97.54 o 
   7   0   4       45.04       61.74     17.25 o 
   8   0   4     1750.17     1697.53     39.90 o 
   9   0   4      411.54      387.39     14.12 o 
  10   0   4      141.80      144.33     18.72 o 
  11   0   4      810.43      832.03     44.31 o 
 -12   1   4        3.79       34.72     14.97 o 
 -11   1   4       51.78       40.59     13.45 o 
 -10   1   4        3.55       -9.92     14.80 o 
  -9   1   4       65.94       65.11     10.12 o 
  -8   1   4      151.53      154.68     22.74 o 
  -7   1   4      224.65      254.93     26.08 o 
  -6   1   4        4.75       19.64      6.17 o 
  -5   1   4      127.89      157.90      7.55 o 
  -4   1   4     1292.72     1484.81     69.90 o 
  -3   1   4     5486.46     6251.74    321.06 o 
  -2   1   4     1145.72     1347.71     12.96 o 
  -1   1   4     8314.77     9374.99    480.16 o 
   0   1   4      180.97      198.94      6.27 o 
   1   1   4     2097.65     2458.27     38.43 o 
   2   1   4     1874.01     2024.12     19.70 o 
   3   1   4       99.01      132.04      4.44 o 
   4   1   4      836.20      970.14     16.36 o 
   5   1   4      714.58      774.08     15.32 o 
   6   1   4      591.39      602.81     11.91 o 
   7   1   4      263.38      257.73      9.08 o 
   8   1   4     1125.31     1098.53     53.62 o 
   9   1   4       33.60       53.43     11.16 o 
  10   1   4       19.12       38.79     12.61 o 
  11   1   4        0.16      -14.23     14.49 o 
 -12   2   4        0.93       -1.10     16.67 o 
 -11   2   4        1.74        3.49     13.24 o 
 -10   2   4      330.40      349.34     39.61 o 
  -9   2   4      111.00      114.03     12.06 o 
  -8   2   4      131.51      131.47     35.49 o 
  -7   2   4     1676.76     1612.64    110.87 o 
  -6   2   4       11.22       19.21      6.24 o 
  -5   2   4     5931.60     5738.95     59.90 o 
  -4   2   4       19.08        9.99      4.57 o 
  -3   2   4     1125.67     1061.66     93.62 o 
  -2   2   4     3461.58     3602.05    156.75 o 
  -1   2   4     1487.06     1783.73     19.90 o 
   0   2   4     7435.99     7832.85     69.21 o 
   1   2   4     3804.29     4060.17     65.19 o 
   2   2   4     4516.77     4742.24     24.21 o 
   3   2   4     6635.54     7040.15    188.91 o 
   4   2   4     2039.10     2142.06    106.56 o 
   5   2   4     2563.93     2561.08     68.03 o 
   6   2   4     2184.73     2214.73     29.51 o 
   7   2   4        1.31       16.10      8.53 o 
   8   2   4      122.03      118.57     12.55 o 
   9   2   4      404.83      432.18     12.20 o 
  10   2   4      123.12      102.27     13.10 o 
  11   2   4      535.68      545.17     29.61 o 
 -12   3   4      120.98      146.83     16.50 o 
 -11   3   4        0.15      -13.52     13.52 o 
 -10   3   4      138.42      140.33     12.06 o 
  -9   3   4      134.34      155.52     12.84 o 
  -8   3   4       71.56       78.14     12.84 o 
  -7   3   4       83.27       86.36      7.97 o 
  -6   3   4      685.52      701.51     14.90 o 
  -5   3   4      200.25      176.62      7.84 o 
  -4   3   4        4.21       -1.99      4.71 o 
  -3   3   4        1.29       -1.37     11.76 o 
  -2   3   4        1.04        4.35      3.60 o 
  -1   3   4      580.10      559.92     27.15 o 
   0   3   4      636.35      717.95     21.47 o 
   1   3   4     1625.31     1901.66     90.09 o 
   2   3   4     6401.38     6708.50    203.61 o 
   3   3   4        0.82       17.39     11.37 o 
   4   3   4      105.56      150.49     11.47 o 
   5   3   4      417.93      354.44     12.94 o 
   6   3   4      474.71      486.47     12.16 o 
   7   3   4     1231.28     1164.12     37.94 o 
   8   3   4      432.55      467.35     25.88 o 
   9   3   4        0.05      -13.43     13.43 o 
  10   3   4       32.36       17.94     13.03 o 
  11   3   4       77.47       96.09     27.94 o 
 -12   4   4       61.85       54.52     20.59 o 
 -11   4   4      104.22      124.81     14.00 o 
 -10   4   4       15.33        0.82     19.31 o 
  -9   4   4      263.94      228.94     17.65 o 
  -8   4   4     2226.07     2198.66     55.49 o 
  -7   4   4      605.57      558.22     29.51 o 
  -6   4   4        3.37        1.67      6.93 o 
  -5   4   4     1803.40     1701.26     44.51 o 
  -4   4   4      785.24      794.12     15.91 o 
  -3   4   4     1984.78     2127.57    156.75 o 
  -2   4   4     1520.28     1395.62     81.46 o 
  -1   4   4      372.03      406.29     22.65 o 
   0   4   4     6890.62     6722.83    304.59 o 
   1   4   4     3192.55     3240.01    149.50 o 
   2   4   4       16.62       23.17      5.00 o 
   3   4   4     7749.47     7802.20    282.24 o 
   4   4   4      736.10      733.34     22.16 o 
   5   4   4     2141.85     2125.70    121.56 o 
   6   4   4     2313.97     2379.54    149.89 o 
   7   4   4       13.57       12.91      8.80 o 
   8   4   4     1074.22     1101.49     23.45 o 
   9   4   4      256.94      267.68     17.35 o 
  10   4   4      339.15      305.33     23.53 o 
  11   4   4       99.39       98.71     15.18 o 
 -12   5   4      217.28      251.69     38.82 o 
 -11   5   4        2.09       -9.28     22.84 o 
 -10   5   4       65.72       53.21     12.33 o 
  -9   5   4       12.38       -4.91     10.74 o 
  -8   5   4        0.26       -7.32      9.21 o 
  -7   5   4      876.52      927.59     20.51 o 
  -6   5   4       54.94       88.48      7.35 o 
  -5   5   4       17.22       15.00      6.10 o 
  -4   5   4       91.92       82.52      5.55 o 
  -3   5   4     3822.17     4088.47    181.75 o 
  -2   5   4     1439.60     1599.47     79.01 o 
  -1   5   4      149.40      232.68     11.18 o 
   0   5   4      364.36      405.54      8.32 o 
   1   5   4     5429.15     5425.05    179.89 o 
   2   5   4      371.21      271.41     13.72 o 
   3   5   4       70.53       72.14      5.06 o 
   4   5   4      743.73      631.71     23.63 o 
   5   5   4       91.35       69.13      8.63 o 
   6   5   4      229.33      258.29     13.33 o 
   7   5   4      280.38      294.32     24.31 o 
   8   5   4      110.35       97.61     10.47 o 
   9   5   4        2.68      -11.58     11.58 o 
  10   5   4      141.68      132.92     12.66 o 
  11   5   4       27.49       23.16     16.57 o 
 -11   6   4       41.55       38.39     14.42 o 
 -10   6   4      262.06      255.29     14.80 o 
  -9   6   4      215.30      207.90     15.39 o 
  -8   6   4       55.95       79.56      9.43 o 
  -7   6   4     1251.98     1163.97     22.25 o 
  -6   6   4      250.36      233.81      8.11 o 
  -5   6   4      472.11      434.43      9.21 o 
  -4   6   4     2180.78     2114.70     97.05 o 
  -3   6   4       97.53      106.65      5.40 o 
  -2   6   4     7624.59     7685.45    394.29 o 
  -1   6   4      133.06      149.72     13.23 o 
   0   6   4     3769.38     3582.09    139.99 o 
   1   6   4     3473.87     3406.03    210.77 o 
   2   6   4       42.87       41.24      5.06 o 
   3   6   4     4943.79     4762.96    227.24 o 
   4   6   4       10.44       28.21      6.45 o 
   5   6   4     1436.42     1531.01     68.82 o 
   6   6   4     1167.44     1120.59     53.72 o 
   7   6   4       10.36        1.47     13.33 o 
   8   6   4     1334.45     1344.36     62.25 o 
   9   6   4      290.30      312.51     12.55 o 
  10   6   4       41.43       34.10     13.93 o 
  11   6   4      188.58      181.50     16.98 o 
 -11   7   4      224.95      260.12     16.22 o 
 -10   7   4      242.54      259.47     20.88 o 
  -9   7   4      135.98      187.93     11.65 o 
  -8   7   4       17.87       18.53     12.65 o 
  -7   7   4      271.90      292.61      9.50 o 
  -6   7   4      186.00      249.51      8.53 o 
  -5   7   4        7.60        7.96      7.14 o 
  -4   7   4      556.79      638.61     27.06 o 
  -3   7   4      722.75      713.59     64.11 o 
  -2   7   4        2.39        1.04      5.26 o 
  -1   7   4     1664.61     1581.03     39.41 o 
   0   7   4        5.32        3.11      5.06 o 
   1   7   4      554.22      508.68     40.59 o 
   2   7   4     1271.08     1175.49     73.92 o 
   3   7   4      895.19      857.49     51.96 o 
   4   7   4      637.08      590.80     14.90 o 
   5   7   4      856.47      815.57     30.10 o 
   6   7   4       81.01       70.23      8.66 o 
   7   7   4     1115.05     1047.48     48.53 o 
   8   7   4      144.38      138.61     11.30 o 
   9   7   4        4.02        2.84     17.94 o 
  10   7   4      148.80      138.95     14.76 o 
 -11   8   4       23.24       18.91     22.25 o 
 -10   8   4      132.75       94.90     14.07 o 
  -9   8   4       53.68       34.40     14.90 o 
  -8   8   4       30.85       26.01     10.47 o 
  -7   8   4      470.74      429.63     10.33 o 
  -6   8   4      136.77      139.55      8.73 o 
  -5   8   4     1291.64     1240.81     37.15 o 
  -4   8   4     1034.03      956.73     18.37 o 
  -3   8   4       53.67       61.89      6.65 o 
  -2   8   4      809.15      793.20     19.51 o 
  -1   8   4      386.36      342.74     11.76 o 
   0   8   4      555.78      593.49     36.86 o 
   1   8   4     2128.26     2036.14     94.70 o 
   2   8   4      905.52      929.40     68.33 o 
   3   8   4      923.30      877.09     34.21 o 
   4   8   4      913.26      923.64     64.41 o 
   5   8   4      316.24      335.02     19.41 o 
   6   8   4      510.79      563.60     11.85 o 
   7   8   4       75.42       67.06     10.33 o 
   8   8   4      496.10      497.09     24.31 o 
   9   8   4      104.34      114.28     31.96 o 
  10   8   4      170.40      230.01     17.55 o 
 -10   9   4        4.26       12.73     14.21 o 
  -9   9   4       19.25       18.72     12.20 o 
  -8   9   4       99.85      129.91     11.23 o 
  -7   9   4       14.22       26.08     12.74 o 
  -6   9   4      288.62      324.47      9.84 o 
  -5   9   4      190.11      193.44     21.08 o 
  -4   9   4      366.95      402.03     13.63 o 
  -3   9   4      273.04      274.83      7.76 o 
  -2   9   4       74.67       95.71      7.00 o 
  -1   9   4      621.02      636.23     13.71 o 
   0   9   4      157.49      139.62      6.86 o 
   1   9   4      602.22      576.69     36.57 o 
   2   9   4     2033.77     1958.01    102.93 o 
   3   9   4      545.14      562.31     15.20 o 
   4   9   4      152.74      154.74      8.32 o 
   5   9   4      657.75      631.45     12.82 o 
   6   9   4       13.58        9.52      9.50 o 
   7   9   4      410.60      428.23     27.06 o 
   8   9   4      243.99      252.27     13.43 o 
   9   9   4       44.27       35.29     14.14 o 
  10   9   4       76.66       96.17     19.90 o 
 -10  10   4       65.44       88.68     15.80 o 
  -9  10   4       28.05       20.19     13.73 o 
  -8  10   4        4.57       11.99     11.58 o 
  -7  10   4        2.83       18.37     10.47 o 
  -6  10   4        5.41        6.41      9.50 o 
  -5  10   4       50.76       37.29      8.80 o 
  -4  10   4      425.85      366.00      9.01 o 
  -3  10   4        2.01       13.74      7.76 o 
  -2  10   4      811.17      799.64     20.19 o 
  -1  10   4      227.23      268.53     18.04 o 
   0  10   4      418.12      433.03      8.87 o 
   1  10   4       11.51       19.57     14.41 o 
   2  10   4      122.12      150.51     20.10 o 
   3  10   4      377.78      402.00     20.39 o 
   4  10   4      332.92      335.71     14.90 o 
   5  10   4        6.18        6.59     10.39 o 
   6  10   4       62.43       66.55     11.47 o 
   7  10   4       92.71       94.36     11.44 o 
   8  10   4      553.83      574.14     34.41 o 
   9  10   4       53.05       38.13     21.37 o 
  -9  11   4      333.07      402.51     34.90 o 
  -8  11   4       25.59        8.04     13.33 o 
  -7  11   4      122.05      140.47     11.58 o 
  -6  11   4      356.80      370.62     11.29 o 
  -5  11   4      430.06      411.87     10.40 o 
  -4  11   4       42.36       12.74      8.87 o 
  -3  11   4      424.66      420.17      9.36 o 
  -2  11   4      231.35      251.55      8.73 o 
  -1  11   4      543.89      612.25     13.44 o 
   0  11   4      193.32      200.10      8.39 o 
   1  11   4        3.86       -2.03     14.90 o 
   2  11   4      316.92      316.70      9.08 o 
   3  11   4        4.43       15.59      8.60 o 
   4  11   4      465.64      495.82     29.21 o 
   5  11   4      340.61      347.79     28.53 o 
   6  11   4       26.40       25.59     11.09 o 
   7  11   4      116.14      107.35     15.78 o 
   8  11   4       52.64       64.10     16.27 o 
   9  11   4       26.64       20.59     16.36 o 
  -9  12   4       69.95       78.84     16.01 o 
  -8  12   4        0.51        0.87     13.86 o 
  -7  12   4        9.22        7.48     12.33 o 
  -6  12   4       12.58        4.70     11.50 o 
  -5  12   4      136.56      150.05     26.47 o 
  -4  12   4       47.03       43.57     10.11 o 
  -3  12   4       13.37       24.73      9.35 o 
  -2  12   4       39.54       26.74     15.10 o 
  -1  12   4       25.09       37.37      8.93 o 
   0  12   4       12.99       12.15     12.84 o 
   1  12   4       86.34       75.31      9.21 o 
   2  12   4       87.27       60.15      9.49 o 
   3  12   4       20.61       29.29      9.63 o 
   4  12   4       46.97       59.99     10.53 o 
   5  12   4      129.62      123.02     11.43 o 
   6  12   4       21.96       16.67     12.25 o 
   7  12   4       99.23      119.39     34.21 o 
   8  12   4       81.22      112.16     15.80 o 
  -8  13   4       42.37       64.72     15.74 o 
  -7  13   4       48.02       24.88     13.93 o 
  -6  13   4       22.91       22.16     12.75 o 
  -5  13   4      102.24       86.94     12.13 o 
  -4  13   4      733.29      747.48     15.87 o 
  -3  13   4       27.75       14.84     20.59 o 
  -2  13   4       11.98       19.89     10.53 o 
  -1  13   4      158.21      168.73     10.47 o 
   0  13   4      473.43      448.31     11.16 o 
   1  13   4      222.04      239.46     11.47 o 
   2  13   4       25.00       32.99     10.74 o 
   3  13   4       26.52       28.14     13.82 o 
   4  13   4      199.40      204.63     12.27 o 
   5  13   4       78.05       68.36     12.82 o 
   6  13   4        8.57        6.09     16.96 o 
   7  13   4       72.41       73.29     14.83 o 
  -7  14   4       13.14       -5.10     15.53 o 
  -6  14   4       31.73       24.72     21.37 o 
  -5  14   4       24.02        3.10     12.96 o 
  -4  14   4       14.31       28.55     12.13 o 
  -3  14   4       89.38       80.48     11.99 o 
  -2  14   4      258.84      203.90     12.06 o 
  -1  14   4       14.29        5.88     11.37 o 
   0  14   4       23.45       10.49     11.37 o 
   1  14   4        1.29      -11.37     11.37 o 
   2  14   4       33.13       49.22     11.71 o 
   3  14   4       31.73       27.06     12.13 o 
   4  14   4      101.23      112.19     15.98 o 
   5  14   4       27.75       51.56     13.66 o 
   6  14   4        2.63       21.56     14.49 o 
   7  14   4        1.18      -22.94     22.94 o 
  -6  15   4       28.43       21.63     15.74 o 
  -5  15   4        4.20       -1.07     14.00 o 
  -4  15   4       40.71       54.03     13.52 o 
  -3  15   4        1.16        2.94     36.47 o 
  -2  15   4       13.45       20.14     12.55 o 
  -1  15   4        2.26      -12.34     12.34 o 
   0  15   4      102.64       65.64     12.55 o 
   1  15   4        0.59        0.59     12.34 o 
   2  15   4       38.40       37.43     21.47 o 
   3  15   4       64.50       47.52     13.24 o 
   4  15   4      156.90      188.86     14.28 o 
   5  15   4      184.45      186.16     15.04 o 
   6  15   4        1.35        4.71     16.36 o 
  -5  16   4       59.96       69.06     16.29 o 
  -4  16   4       50.69       71.85     14.56 o 
  -3  16   4       17.86        0.22     25.78 o 
  -2  16   4       21.03       32.06     13.73 o 
  -1  16   4       24.92       53.64     24.31 o 
   0  16   4      105.19      135.85     13.79 o 
   1  16   4       12.91      -10.43     13.72 o 
   2  16   4       42.17       40.88     14.00 o 
   3  16   4       21.78        3.63     14.56 o 
   4  16   4        9.79        6.28     20.10 o 
  -3  17   4       12.05       15.49     16.22 o 
  -2  17   4        8.50        4.56     34.02 o 
  -1  17   4       15.79       34.78     17.45 o 
   0  17   4       96.29       82.13     15.87 o 
   1  17   4      130.17      145.08     22.35 o 
   2  17   4       12.60       36.76     15.94 o 
 -12   1   5       24.18       15.09     22.16 o 
 -11   1   5       67.71       46.60     13.52 o 
 -10   1   5      155.70      172.21     28.82 o 
  -9   1   5       14.71       24.68     10.12 o 
  -8   1   5        0.98       -9.01      9.01 o 
  -7   1   5     1066.58     1058.86     27.94 o 
  -6   1   5      994.74     1015.67     66.37 o 
  -5   1   5     1356.92     1399.59     48.92 o 
  -4   1   5     8205.05     8730.36    742.40 o 
  -3   1   5      930.88     1073.30     34.21 o 
  -2   1   5     4669.03     4930.79    158.52 o 
  -1   1   5     9758.73    10932.69    598.49 o 
   0   1   5      478.81      481.00     26.08 o 
   1   1   5     4916.21     5189.35    174.30 o 
   2   1   5     2836.51     3286.62    112.44 o 
   3   1   5     4253.28     4547.84     38.43 o 
   4   1   5     8372.36     8576.87     38.54 o 
   5   1   5      523.01      545.69     34.90 o 
   6   1   5     2581.11     2573.75     29.39 o 
   7   1   5     1871.26     1848.36     42.06 o 
   8   1   5      311.63      315.57     10.81 o 
   9   1   5     1664.04     1619.91     30.50 o 
  10   1   5      137.93      104.56     14.70 o 
  11   1   5      114.00      132.75     19.90 o 
 -12   2   5       14.25        2.32     16.15 o 
 -11   2   5        0.14        1.27     19.90 o 
 -10   2   5        4.89      -11.85     11.85 o 
  -9   2   5        4.01       -3.30     10.32 o 
  -8   2   5       17.05        1.83      9.15 o 
  -7   2   5      166.68      222.23     15.00 o 
  -6   2   5     1099.29     1220.76     51.66 o 
  -5   2   5      524.05      513.94     22.06 o 
  -4   2   5      391.43      450.84     42.25 o 
  -3   2   5       13.64       12.82      4.71 o 
  -2   2   5       80.33       83.32      5.69 o 
  -1   2   5       36.79       45.59      3.74 o 
   0   2   5       24.28       15.88      4.41 o 
   1   2   5       71.62      103.54      4.02 o 
   2   2   5      392.94      340.15     11.47 o 
   3   2   5      485.09      595.90     27.35 o 
   4   2   5       19.89       26.22      5.55 o 
   5   2   5     1112.27     1051.04     36.08 o 
   6   2   5      185.38      205.91     10.49 o 
   7   2   5        1.01       -3.53      8.87 o 
   8   2   5       43.04       34.88     10.26 o 
   9   2   5        0.59      -10.49     16.76 o 
  10   2   5       11.89        7.30     14.02 o 
  11   2   5        0.69      -15.87     15.87 o 
 -12   3   5       37.06       36.17     30.88 o 
 -11   3   5        3.30        4.24     13.65 o 
 -10   3   5       28.19       32.46     12.06 o 
  -9   3   5      475.26      454.28     14.02 o 
  -8   3   5       96.10       77.47      9.36 o 
  -7   3   5      287.44      268.54      8.73 o 
  -6   3   5     1364.41     1298.69     24.80 o 
  -5   3   5       56.13       47.34      5.96 o 
  -4   3   5     1033.35      861.38     67.64 o 
  -3   3   5     1023.34     1125.26     94.60 o 
  -2   3   5     4784.66     4875.53    213.61 o 
  -1   3   5     6884.14     7634.61     75.09 o 
   0   3   5       32.95       63.64      4.02 o 
   1   3   5      891.58      883.79     21.96 o 
   2   3   5      680.37      646.98     18.04 o 
   3   3   5      145.67       99.62      5.59 o 
   4   3   5     6583.40     6519.11     87.54 o 
   5   3   5      248.18      253.42      7.55 o 
   6   3   5     2071.81     2059.79     28.07 o 
   7   3   5     2015.59     2018.66     63.33 o 
   8   3   5      105.11       99.06     10.54 o 
   9   3   5     1131.36     1107.93     24.46 o 
  10   3   5      125.63      156.18     19.12 o 
  11   3   5      157.01      161.01     24.61 o 
 -12   4   5        3.50      -10.46     25.88 o 
 -11   4   5       23.37       26.68     14.00 o 
 -10   4   5      136.08      135.89     21.96 o 
  -9   4   5      112.54      125.97     15.59 o 
  -8   4   5       18.89       38.48      9.50 o 
  -7   4   5      213.89      223.32      8.87 o 
  -6   4   5       54.34       48.98      7.42 o 
  -5   4   5      645.91      681.51     51.37 o 
  -4   4   5        0.95       -3.25      5.40 o 
  -3   4   5      755.65      821.86     38.04 o 
  -2   4   5        5.73       14.64      4.50 o 
  -1   4   5       79.77      117.24      4.50 o 
   0   4   5     1457.06     1420.33     51.86 o 
   1   4   5     4798.54     5344.62    215.57 o 
   2   4   5     1674.99     1634.74     66.37 o 
   3   4   5       69.38       54.54      5.41 o 
   4   4   5       45.39       54.31      6.17 o 
   5   4   5      253.72      228.31     11.67 o 
   6   4   5      413.74      406.50      9.22 o 
   7   4   5      127.37      121.77      9.57 o 
   8   4   5      353.86      311.33     18.33 o 
   9   4   5      653.67      617.38     13.59 o 
  10   4   5        0.65       18.23     13.73 o 
  11   4   5       20.93       34.99     25.29 o 
 -11   5   5       39.18       52.79     34.12 o 
 -10   5   5      134.96      114.89     17.16 o 
  -9   5   5       63.15       52.94     16.76 o 
  -8   5   5       20.45       25.83      9.50 o 
  -7   5   5      100.78       95.34     17.94 o 
  -6   5   5     1370.93     1304.37    122.93 o 
  -5   5   5     1440.64     1419.92    151.95 o 
  -4   5   5      898.34      897.58     87.15 o 
  -3   5   5      173.74      129.91     15.98 o 
  -2   5   5     1064.50     1098.09     26.47 o 
  -1   5   5     3624.85     3605.58    125.38 o 
   0   5   5      232.92      252.57      5.98 o 
   1   5   5      906.02      894.21     16.57 o 
   2   5   5      564.34      596.33     12.42 o 
   3   5   5      995.25     1005.31     55.98 o 
   4   5   5     1385.67     1336.94     27.45 o 
   5   5   5       95.77       80.26      7.69 o 
   6   5   5     1353.76     1350.83     55.49 o 
   7   5   5      461.13      517.98     11.35 o 
   8   5   5       14.09       11.90     12.65 o 
   9   5   5      386.52      410.23     20.19 o 
  10   5   5       36.01       59.59     14.14 o 
  11   5   5      129.85      140.38     16.91 o 
 -11   6   5       82.24      104.82     14.69 o 
 -10   6   5       67.03       46.47     13.04 o 
  -9   6   5      292.26      279.34     11.71 o 
  -8   6   5      522.06      597.08     12.13 o 
  -7   6   5      706.99      661.42     13.76 o 
  -6   6   5      473.35      512.66     22.55 o 
  -5   6   5      339.39      376.67     10.88 o 
  -4   6   5       13.40        9.07      6.10 o 
  -3   6   5      122.47      129.14      5.74 o 
  -2   6   5      120.78      115.87      5.40 o 
  -1   6   5      102.57      133.04      5.12 o 
   0   6   5     1682.90     1730.54     90.09 o 
   1   6   5       29.93       35.50      5.13 o 
   2   6   5      298.52      246.14      7.35 o 
   3   6   5     1575.24     1543.59     59.41 o 
   4   6   5       69.42       62.34      7.14 o 
   5   6   5       75.25       56.72      7.83 o 
   6   6   5      387.52      401.93     12.16 o 
   7   6   5      154.20      110.98     17.55 o 
   8   6   5      484.18      466.37     25.49 o 
   9   6   5      236.51      233.12     39.41 o 
  10   6   5        1.50       -1.37     14.42 o 
 -11   7   5       33.31       57.64     15.80 o 
 -10   7   5        3.11        2.94     13.31 o 
  -9   7   5       69.69       45.86     11.58 o 
  -8   7   5        1.95        0.49     10.26 o 
  -7   7   5      981.49      857.41     36.57 o 
  -6   7   5       51.91       76.76      8.31 o 
  -5   7   5       17.50       15.74      7.55 o 
  -4   7   5     1328.71     1220.62     86.46 o 
  -3   7   5       20.61       14.65      5.96 o 
  -2   7   5       72.09       66.02      5.68 o 
  -1   7   5       68.47       59.08      5.61 o 
   0   7   5      164.18      187.15      6.08 o 
   1   7   5     2340.07     2357.00     93.91 o 
   2   7   5       95.42       89.38     10.69 o 
   3   7   5      375.79      378.18     39.61 o 
   4   7   5      434.80      441.07     27.55 o 
   5   7   5        7.46        6.60      8.11 o 
   6   7   5      818.37      872.69     18.00 o 
   7   7   5       28.25       49.33     10.33 o 
   8   7   5      208.30      227.74     11.85 o 
   9   7   5      254.23      281.91     20.10 o 
  10   7   5        1.08        3.04     15.80 o 
 -11   8   5        2.99       -2.28     17.06 o 
 -10   8   5      143.37      161.31     14.35 o 
  -9   8   5      305.86      326.24     14.80 o 
  -8   8   5      114.89      163.72     10.95 o 
  -7   8   5      686.60      614.29     28.92 o 
  -6   8   5      518.69      585.89     16.96 o 
  -5   8   5      466.87      535.57     41.17 o 
  -4   8   5       71.03       66.94     10.98 o 
  -3   8   5     2099.87     2256.38     81.46 o 
  -2   8   5      121.76      140.83      8.33 o 
  -1   8   5       51.76       62.18      8.04 o 
   0   8   5      196.60      192.92      7.65 o 
   1   8   5       80.55       67.46      6.58 o 
   2   8   5     2059.02     2024.61     89.90 o 
   3   8   5       41.41       34.76      7.21 o 
   4   8   5       47.47       50.20      7.97 o 
   5   8   5       59.27       69.03      8.66 o 
   6   8   5      522.98      509.25     27.65 o 
   7   8   5      135.32      157.58     14.51 o 
   8   8   5      142.83      138.42     12.13 o 
   9   8   5      162.24      198.23     14.28 o 
  10   8   5       42.70       32.47     27.45 o 
 -10   9   5       12.32       30.18     18.33 o 
  -9   9   5      235.39      172.37     18.43 o 
  -8   9   5        4.93        4.88     12.25 o 
  -7   9   5        1.15      -10.26     10.26 o 
  -6   9   5      238.08      192.49      9.63 o 
  -5   9   5      125.73      111.59      8.66 o 
  -4   9   5      205.24      201.88     15.59 o 
  -3   9   5      417.99      364.91     20.49 o 
  -2   9   5      320.98      375.23     18.14 o 
  -1   9   5        9.33       17.12      6.93 o 
   0   9   5      129.12      114.40     17.65 o 
   1   9   5      871.19      896.02     26.86 o 
   2   9   5     1069.95      986.54     19.40 o 
   3   9   5      383.61      384.31      8.73 o 
   4   9   5       20.38       46.64      8.45 o 
   5   9   5       69.91       61.85      9.22 o 
   6   9   5      166.78      199.60     25.10 o 
   7   9   5      197.11      203.88     13.92 o 
   8   9   5      150.69      168.73     12.82 o 
   9   9   5      161.05      170.88     15.04 o 
 -10  10   5        2.89       -6.67     16.08 o 
  -9  10   5      234.90      239.73     14.35 o 
  -8  10   5       86.97      133.54     12.13 o 
  -7  10   5       59.71       59.79     10.95 o 
  -6  10   5      662.59      736.17     43.53 o 
  -5  10   5       17.29        2.17      9.01 o 
  -4  10   5      188.13      207.93     16.67 o 
  -3  10   5      813.67      847.16     20.68 o 
  -2  10   5      316.22      350.75     28.33 o 
  -1  10   5      256.06      285.10      8.31 o 
   0  10   5      919.28      945.04     30.49 o 
   1  10   5      170.25      158.90      8.11 o 
   2  10   5      122.40      137.13     10.49 o 
   3  10   5       81.65       75.77     10.59 o 
   4  10   5       45.42       32.48      9.15 o 
   5  10   5     1426.35     1424.80     45.98 o 
   6  10   5       46.38       16.32     10.88 o 
   7  10   5       27.88       38.89     11.85 o 
   8  10   5      506.98      523.69     25.78 o 
   9  10   5      127.91      187.81     16.57 o 
  -9  11   5      107.54       96.92     16.96 o 
  -8  11   5       15.40       -8.29     22.84 o 
  -7  11   5       48.49       31.55     13.43 o 
  -6  11   5       20.95        8.44     10.53 o 
  -5  11   5      110.12      110.51      9.98 o 
  -4  11   5      378.26      366.76     19.90 o 
  -3  11   5       26.38        3.95      8.66 o 
  -2  11   5       52.96       44.74      9.80 o 
  -1  11   5      247.78      233.94      8.80 o 
   0  11   5      288.94      253.70      8.80 o 
   1  11   5     1964.83     2004.70     91.56 o 
   2  11   5       68.21       52.84     19.31 o 
   3  11   5       37.91       52.35      9.15 o 
   4  11   5      174.79      174.77     13.53 o 
   5  11   5       95.03       84.15     10.81 o 
   6  11   5      348.26      347.30     12.34 o 
   7  11   5       30.46       37.66     12.55 o 
   8  11   5       96.85      114.75     14.83 o 
  -9  12   5        0.84       26.08     16.08 o 
  -8  12   5       44.39       77.44     14.14 o 
  -7  12   5      108.05      109.72     12.75 o 
  -6  12   5       84.19      113.20     11.98 o 
  -5  12   5       64.55       90.46     11.15 o 
  -4  12   5       10.08       10.51     13.23 o 
  -3  12   5      120.84      151.80     16.86 o 
  -2  12   5      380.10      368.85     28.63 o 
  -1  12   5      109.95      159.92      9.55 o 
   0  12   5       98.42      109.92      9.42 o 
   1  12   5       17.93        1.74     14.90 o 
   2  12   5       82.42       99.44     23.53 o 
   3  12   5       66.18       75.73     20.29 o 
   4  12   5        2.71        1.95     24.41 o 
   5  12   5      356.69      392.97     34.51 o 
   6  12   5      136.26      116.13     15.49 o 
   7  12   5       13.02        7.21     25.98 o 
   8  12   5      147.83      171.41     16.57 o 
  -8  13   5       48.31       59.34     15.87 o 
  -7  13   5       29.51      -15.69     18.14 o 
  -6  13   5       16.78       16.07     17.35 o 
  -5  13   5        3.48      -11.27     21.08 o 
  -4  13   5        0.44       -5.52     11.50 o 
  -3  13   5       70.34       96.49     11.16 o 
  -2  13   5       42.79       43.19     11.02 o 
  -1  13   5      108.99      106.90     11.37 o 
   0  13   5      163.11      171.23     13.33 o 
   1  13   5       17.59       16.17     10.74 o 
   2  13   5       64.16       48.15     11.23 o 
   3  13   5      233.93      222.40     12.20 o 
   4  13   5       22.43       25.78     13.63 o 
   5  13   5       76.09      102.90     17.35 o 
   6  13   5       77.24       89.64     14.14 o 
   7  13   5       17.14       15.74     16.96 o 
  -7  14   5        8.31       14.12     17.45 o 
  -6  14   5        1.04      -14.07     14.07 o 
  -5  14   5      180.00      196.85     19.41 o 
  -4  14   5       44.10       61.45     16.76 o 
  -3  14   5       24.99       44.06     12.13 o 
  -2  14   5       95.29       64.66     11.99 o 
  -1  14   5       11.11       17.57     11.58 o 
   0  14   5      103.58      110.09     11.92 o 
   1  14   5      100.84      130.07     12.06 o 
   2  14   5        2.75      -10.88     12.06 o 
   3  14   5      452.17      439.72     13.82 o 
   4  14   5       89.39      118.31     13.38 o 
   5  14   5        9.86       22.90     16.27 o 
   6  14   5       84.73       69.07     15.80 o 
  -6  15   5       20.87       42.06     15.80 o 
  -5  15   5       32.75       43.57     16.47 o 
  -4  15   5        0.76       21.17     13.58 o 
  -3  15   5        7.82        7.57     13.10 o 
  -2  15   5        0.20       12.37     21.86 o 
  -1  15   5        2.90       39.21     12.48 o 
   0  15   5       91.94       74.19     16.67 o 
   1  15   5      163.59      141.24     21.27 o 
   2  15   5       15.56       29.31     15.59 o 
   3  15   5        0.20        0.39     13.59 o 
   4  15   5        0.30        1.99     14.21 o 
   5  15   5        8.94       19.02     24.70 o 
  -5  16   5       28.50       14.81     31.86 o 
  -4  16   5        2.96       33.42     19.41 o 
  -3  16   5       87.67      104.46     14.63 o 
  -2  16   5        5.76       37.35     19.51 o 
  -1  16   5       49.03       48.89     14.07 o 
   0  16   5       42.94       41.96     14.00 o 
   1  16   5        0.50        2.45     14.00 o 
   2  16   5        1.79      -13.77     31.17 o 
   3  16   5       45.18       58.00     15.53 o 
   4  16   5        1.30      -17.35     17.35 o 
  -2  17   5        5.15       21.88     16.15 o 
  -1  17   5        1.94       -8.03     25.00 o 
   0  17   5       24.36        6.85     16.01 o 
   1  17   5        0.48        8.92     16.08 o 
   2  17   5       22.13       28.72     16.36 o 
 -12   0   6       40.52       26.97     16.36 o 
 -11   0   6       88.71       79.73     17.65 o 
 -10   0   6        6.21        4.14     12.13 o 
  -9   0   6       10.98       26.38     10.81 o 
  -8   0   6     1593.33     1474.77     29.25 o 
  -7   0   6       32.56       43.62      8.39 o 
  -6   0   6      337.38      336.67      8.11 o 
  -5   0   6       31.96       71.34      9.61 o 
  -4   0   6     2360.05     2872.47    203.61 o 
  -3   0   6     9610.44    10530.32    913.66 o 
  -2   0   6       28.41       23.59      4.37 o 
  -1   0   6     5028.91     5299.43    411.93 o 
   0   0   6     5009.80     5829.71    406.93 o 
   1   0   6      197.00      149.77     28.23 o 
   2   0   6     4139.79     4419.12    141.95 o 
   3   0   6      961.73     1140.27     28.33 o 
   4   0   6     1539.13     1495.04     21.41 o 
   5   0   6     1066.38     1045.15     21.97 o 
   6   0   6      479.12      494.75     10.47 o 
   7   0   6      314.48      318.18      9.98 o 
   8   0   6      860.61      818.15     17.39 o 
   9   0   6      352.27      376.56     13.10 o 
  10   0   6     1103.77     1091.20     23.36 o 
  11   0   6       16.24       26.66     16.50 o 
 -12   1   6        3.58        8.52     22.65 o 
 -11   1   6        4.07       14.30     13.79 o 
 -10   1   6      181.42      182.98     12.54 o 
  -9   1   6       11.02       12.78     10.74 o 
  -8   1   6        2.17        6.63     16.08 o 
  -7   1   6        1.58       12.35      8.18 o 
  -6   1   6       45.10       43.59      7.28 o 
  -5   1   6      174.05      165.63      7.55 o 
  -4   1   6      102.07      109.88      5.61 o 
  -3   1   6     7490.82     8575.52    348.50 o 
  -2   1   6     1823.24     2275.86    115.09 o 
  -1   1   6     1455.91     1812.39    111.27 o 
   0   1   6      136.64      141.97      4.90 o 
   1   1   6     1558.78     1771.43     88.13 o 
   2   1   6      573.57      648.69     18.23 o 
   3   1   6      538.49      647.38     14.07 o 
   4   1   6       16.10       -5.59      6.10 o 
   5   1   6      134.68      138.05      7.55 o 
   6   1   6      367.47      344.45      9.01 o 
   7   1   6      228.78      242.11      9.91 o 
   8   1   6        0.03        3.93     10.81 o 
   9   1   6       48.10       59.79     14.12 o 
  10   1   6       54.72       66.99     14.00 o 
  11   1   6        5.58       24.57     20.59 o 
 -12   2   6        2.57        8.37     16.42 o 
 -11   2   6      147.89      155.65     17.35 o 
 -10   2   6       23.70       16.39     12.26 o 
  -9   2   6      385.04      351.24     11.71 o 
  -8   2   6      233.38      218.50      9.84 o 
  -7   2   6       67.01       56.87      8.53 o 
  -6   2   6      925.12      849.51     18.71 o 
  -5   2   6       49.03       58.51      6.23 o 
  -4   2   6     2540.09     2669.73    134.60 o 
  -3   2   6     2424.40     2393.17     21.21 o 
  -2   2   6       12.53       31.21      6.47 o 
  -1   2   6     8050.71     8890.36    191.36 o 
   0   2   6      437.06      425.88     13.72 o 
   1   2   6      261.32      228.32      4.99 o 
   2   2   6     6715.17     7065.90     33.13 o 
   3   2   6       97.63       97.67      5.68 o 
   4   2   6     1721.13     1678.26     22.74 o 
   5   2   6      994.10      993.00     18.92 o 
   6   2   6      797.29      726.54     14.80 o 
   7   2   6     2436.06     2407.27     45.59 o 
   8   2   6      132.30      138.62     11.16 o 
   9   2   6      453.84      460.71     13.38 o 
  10   2   6      426.64      464.67     15.04 o 
  11   2   6      268.86      268.80     17.74 o 
 -12   3   6       28.01       16.69     16.56 o 
 -11   3   6        0.21       -1.63     13.93 o 
 -10   3   6      194.90      213.74     22.16 o 
  -9   3   6       60.56       56.79     20.49 o 
  -8   3   6        5.20       36.49      9.29 o 
  -7   3   6      134.52      156.72      9.80 o 
  -6   3   6      290.30      293.91     31.37 o 
  -5   3   6       47.61       51.18      6.86 o 
  -4   3   6      145.29      156.07      5.88 o 
  -3   3   6      870.57      921.78     35.10 o 
  -2   3   6      408.70      484.08     13.43 o 
  -1   3   6       28.90       19.41      4.58 o 
   0   3   6     1221.10     1329.85     16.71 o 
   1   3   6      490.53      489.06     10.61 o 
   2   3   6        1.62        2.25      4.99 o 
   3   3   6       27.78       24.94      5.61 o 
   4   3   6      771.12      708.83     39.90 o 
   5   3   6      918.41      842.88     25.29 o 
   6   3   6       61.16       43.15      9.80 o 
   7   3   6       28.84       35.88      9.57 o 
   8   3   6       19.93        1.27     11.09 o 
   9   3   6        4.52       38.67     12.27 o 
  10   3   6       27.25       33.20     28.92 o 
  11   3   6        6.02       30.19     16.64 o 
 -11   4   6      106.06      139.79     14.42 o 
 -10   4   6       28.38       18.34     12.68 o 
  -9   4   6       63.27       56.16     11.30 o 
  -8   4   6      246.18      220.43     10.19 o 
  -7   4   6       66.94       65.84      8.80 o 
  -6   4   6      193.59      161.31     11.47 o 
  -5   4   6       47.05       31.33      7.05 o 
  -4   4   6      612.90      569.92     47.84 o 
  -3   4   6     3042.86     3073.83    214.98 o 
  -2   4   6       82.97       88.34     10.98 o 
  -1   4   6     2967.57     2826.26    108.13 o 
   0   4   6     3734.97     4033.02     99.11 o 
   1   4   6     1405.73     1540.20     19.06 o 
   2   4   6     4997.52     5143.72     78.52 o 
   3   4   6       27.01       19.51      7.35 o 
   4   4   6     1801.73     1842.32     24.47 o 
   5   4   6     3582.65     3531.44     57.74 o 
   6   4   6      303.24      299.20      9.43 o 
   7   4   6      817.84      898.36     52.84 o 
   8   4   6      122.73      141.36     11.58 o 
   9   4   6      326.24      336.63     13.92 o 
  10   4   6      654.41      682.18     41.08 o 
 -11   5   6       28.32       15.12     14.62 o 
 -10   5   6        3.16        7.86     12.47 o 
  -9   5   6       82.82       64.76     11.37 o 
  -8   5   6      676.64      668.51     15.49 o 
  -7   5   6        0.92        0.78      8.87 o 
  -6   5   6        2.10       14.98      9.02 o 
  -5   5   6     2951.36     3237.39    172.54 o 
  -4   5   6        6.42        7.11      6.17 o 
  -3   5   6      795.94      824.37     35.68 o 
  -2   5   6       10.33       15.29      5.27 o 
  -1   5   6      295.59      362.21      7.84 o 
   0   5   6     2713.51     2749.03     85.39 o 
   1   5   6      441.60      387.41     25.10 o 
   2   5   6        3.42        0.10      8.04 o 
   3   5   6        9.68       24.88      6.17 o 
   4   5   6      454.61      403.29     19.41 o 
   5   5   6       15.24        0.30      8.04 o 
   6   5   6      376.69      336.81     23.53 o 
   7   5   6       27.09       36.89      9.98 o 
   8   5   6       17.75       -0.88     11.50 o 
   9   5   6      272.05      223.42     16.57 o 
  10   5   6        1.49        8.32     14.63 o 
 -11   6   6       14.94       -9.06     15.66 o 
 -10   6   6       71.39       59.25     12.82 o 
  -9   6   6      124.71      113.17     12.74 o 
  -8   6   6      100.36       90.90     10.40 o 
  -7   6   6      273.35      256.26      9.63 o 
  -6   6   6      479.18      435.67     21.47 o 
  -5   6   6      247.24      226.28     20.19 o 
  -4   6   6      175.97      188.68      8.63 o 
  -3   6   6      533.47      523.72     18.92 o 
  -2   6   6       19.84       13.99      5.61 o 
  -1   6   6     1319.08     1339.28     65.78 o 
   0   6   6     1669.24     1639.04     83.43 o 
   1   6   6        3.68       -5.68      5.68 o 
   2   6   6      971.36      981.07     19.26 o 
   3   6   6      662.73      651.86     14.12 o 
   4   6   6     1032.95     1115.75     31.76 o 
   5   6   6      395.82      418.05     21.17 o 
   6   6   6       19.33        5.75      9.08 o 
   7   6   6     1725.59     1739.72     56.56 o 
   8   6   6      412.56      400.40     12.62 o 
   9   6   6      243.15      256.43     14.80 o 
  10   6   6      296.94      355.77     17.84 o 
 -11   7   6        0.49      -17.65     17.65 o 
 -10   7   6       20.83       51.70     13.73 o 
  -9   7   6        2.36       13.72     16.37 o 
  -8   7   6      107.72      144.48     29.12 o 
  -7   7   6       96.20       79.18      9.50 o 
  -6   7   6      237.04      222.00     10.29 o 
  -5   7   6      538.98      607.43     46.08 o 
  -4   7   6        8.17       10.30      7.27 o 
  -3   7   6      245.34      256.50     29.31 o 
  -2   7   6      295.98      321.13     19.02 o 
  -1   7   6      135.64      133.01     11.37 o 
   0   7   6     1036.85     1085.15     19.47 o 
   1   7   6     1820.94     1747.20     35.68 o 
   2   7   6     1494.91     1564.37     38.92 o 
   3   7   6     1051.73     1037.94     36.96 o 
   4   7   6       74.33       63.65     13.72 o 
   5   7   6        0.39       -2.25      8.60 o 
   6   7   6      621.54      562.52     11.78 o 
   7   7   6      124.19      106.95     12.84 o 
   8   7   6       96.71      110.34     12.20 o 
   9   7   6      358.14      307.98     17.06 o 
  10   7   6       41.73       21.87     16.57 o 
 -10   8   6       21.22       12.81     14.21 o 
  -9   8   6        7.72        6.89     12.13 o 
  -8   8   6        2.51        0.29     10.95 o 
  -7   8   6       56.45       53.23     15.49 o 
  -6   8   6      213.69      209.49      9.56 o 
  -5   8   6      778.72      674.49     16.37 o 
  -4   8   6       86.53       90.42      7.90 o 
  -3   8   6      373.79      342.48     30.19 o 
  -2   8   6        3.92        4.89      6.99 o 
  -1   8   6      218.73      237.53     13.92 o 
   0   8   6     1199.38     1165.73     92.93 o 
   1   8   6      679.13      716.15     44.02 o 
   2   8   6     1600.34     1663.81     96.37 o 
   3   8   6      173.88      133.00      8.11 o 
   4   8   6      149.48      176.12      8.87 o 
   5   8   6     1238.89     1176.50     23.76 o 
   6   8   6      530.33      485.80     16.27 o 
   7   8   6      614.26      657.16     15.88 o 
   8   8   6       14.05       23.50     15.49 o 
   9   8   6       41.79       55.78     14.70 o 
 -10   9   6        1.26        9.08     18.14 o 
  -9   9   6       57.22       46.61     18.72 o 
  -8   9   6       58.11       35.98     11.65 o 
  -7   9   6      384.26      438.37     11.58 o 
  -6   9   6      175.70      168.83      9.91 o 
  -5   9   6       27.27       10.22     13.63 o 
  -4   9   6      262.16      273.28      8.93 o 
  -3   9   6       66.77       76.96     12.55 o 
  -2   9   6      199.79      241.01     11.27 o 
  -1   9   6      118.23      107.39      8.63 o 
   0   9   6       28.19       45.50      7.55 o 
   1   9   6      238.78      235.67     17.25 o 
   2   9   6      143.01      114.92      8.18 o 
   3   9   6       19.87       25.30      8.25 o 
   4   9   6     1638.78     1589.90     63.82 o 
   5   9   6       71.55       76.44     31.17 o 
   6   9   6      179.09      159.00     11.23 o 
   7   9   6       77.00       69.73     11.99 o 
   8   9   6        3.77      -11.75     13.79 o 
   9   9   6      406.73      454.29     17.05 o 
 -10  10   6       56.42       29.71     16.43 o 
  -9  10   6        1.99       -0.06     14.14 o 
  -8  10   6      140.08      133.31     12.34 o 
  -7  10   6       34.44       37.98     11.16 o 
  -6  10   6      625.17      552.17     54.02 o 
  -5  10   6       81.14       70.91      9.50 o 
  -4  10   6       78.48       89.11     11.18 o 
  -3  10   6       31.30       10.25      8.63 o 
  -2  10   6       25.27       27.16     15.49 o 
  -1  10   6      421.08      437.15     33.43 o 
   0  10   6      217.57      232.51      8.53 o 
   1  10   6       56.94       75.38      8.31 o 
   2  10   6       64.92       54.49      8.66 o 
   3  10   6       35.45       28.40      8.94 o 
   4  10   6      358.95      383.54     10.53 o 
   5  10   6       11.94       24.88     11.27 o 
   6  10   6      336.52      367.12     12.13 o 
   7  10   6       39.07       80.19     12.34 o 
   8  10   6       53.79       56.72     14.56 o 
   9  10   6      235.35      251.85     17.19 o 
  -9  11   6       29.98       24.97     30.19 o 
  -8  11   6        3.00        2.78     13.52 o 
  -7  11   6        6.77      -10.28     11.78 o 
  -6  11   6       16.57       -6.43     26.37 o 
  -5  11   6      292.25      354.15     11.02 o 
  -4  11   6       28.26       40.60      9.42 o 
  -3  11   6      156.99      180.81      9.50 o 
  -2  11   6       87.22      119.09      9.08 o 
  -1  11   6      317.70      253.98      9.29 o 
   0  11   6       61.95       79.20      8.87 o 
   1  11   6      773.04      802.43     31.66 o 
   2  11   6      188.45      215.31     18.72 o 
   3  11   6      326.06      333.88     10.33 o 
   4  11   6      207.58      218.22     10.81 o 
   5  11   6        5.80        7.51     11.16 o 
   6  11   6       52.33       77.76     17.25 o 
   7  11   6      177.57      159.89     14.21 o 
   8  11   6      271.05      283.33     16.64 o 
  -8  12   6        3.06       13.36     14.21 o 
  -7  12   6      171.65      184.27     22.25 o 
  -6  12   6        2.10       14.74     11.91 o 
  -5  12   6      461.34      391.43     12.27 o 
  -4  12   6      147.01      128.21     11.02 o 
  -3  12   6        0.94       11.61     10.25 o 
  -2  12   6        9.07       -4.63      9.77 o 
  -1  12   6      126.24      131.94      9.91 o 
   0  12   6      361.92      317.04     10.40 o 
   1  12   6        9.17        6.23      9.77 o 
   2  12   6        4.13       -0.67     13.82 o 
   3  12   6       28.55       24.96     10.88 o 
   4  12   6       57.78       49.94     11.56 o 
   5  12   6        7.12        0.31     13.23 o 
   6  12   6       58.51       34.10     13.66 o 
   7  12   6      118.49      123.82     15.04 o 
  -8  13   6       93.48       99.95     16.43 o 
  -7  13   6       65.99       59.64     14.35 o 
  -6  13   6       58.51       39.92     15.10 o 
  -5  13   6        8.70       40.83     12.41 o 
  -4  13   6       15.83       24.06     11.99 o 
  -3  13   6      174.22      193.83     15.69 o 
  -2  13   6      559.73      583.93     15.69 o 
  -1  13   6       39.26       37.77     11.23 o 
   0  13   6       45.35       69.21     11.16 o 
   1  13   6      166.84      131.52     12.94 o 
   2  13   6        0.99        6.13     20.59 o 
   3  13   6      143.01      150.79     12.27 o 
   4  13   6       54.99       70.56     12.68 o 
   5  13   6        0.39       -5.63     13.52 o 
   6  13   6      169.43      149.79     17.55 o 
   7  13   6        2.57       22.84     21.86 o 
  -7  14   6       22.99        6.96     20.29 o 
  -6  14   6       73.04       33.63     14.56 o 
  -5  14   6        3.89      -13.66     13.66 o 
  -4  14   6        1.06       -6.87     12.96 o 
  -3  14   6       11.25        2.25     32.64 o 
  -2  14   6       32.60        1.47     12.27 o 
  -1  14   6       29.58       46.04     25.68 o 
   0  14   6        2.41        0.69     12.06 o 
   1  14   6       45.41       68.75     12.26 o 
   2  14   6       59.82       68.26     12.68 o 
   3  14   6       34.24       31.89     33.04 o 
   4  14   6        7.72        1.72     13.66 o 
   5  14   6       76.03       70.42     14.70 o 
   6  14   6        5.80       12.58     16.08 o 
  -6  15   6       10.84       14.02     22.25 o 
  -5  15   6       56.92      109.37     16.27 o 
  -4  15   6       16.96       18.96     14.21 o 
  -3  15   6      134.26      120.01     15.88 o 
  -2  15   6      146.48      169.02     19.02 o 
  -1  15   6       53.77       35.10     13.17 o 
   0  15   6      223.26      264.88     24.80 o 
   1  15   6       31.14       60.73     20.59 o 
   2  15   6      109.73      110.28     13.79 o 
   3  15   6      507.80      502.06     28.33 o 
   4  15   6       30.28       44.60     15.67 o 
   5  15   6       20.90        3.53     16.50 o 
  -4  16   6        0.72       -7.03     16.15 o 
  -3  16   6        0.98       -0.78     15.53 o 
  -2  16   6       20.19       46.60     17.74 o 
  -1  16   6        8.86        8.82     14.28 o 
   0  16   6        0.29        4.71     14.28 o 
   1  16   6        0.97       14.48     14.35 o 
   2  16   6       56.87       36.17     15.67 o 
   3  16   6       33.70       41.62     16.15 o 
  -1  17   6       62.38       97.90     19.80 o 
   0  17   6       21.79       11.56     16.43 o 
 -12   1   7        5.69       28.78     16.63 o 
 -11   1   7       10.05        5.97     14.21 o 
 -10   1   7        2.85      -12.54     12.54 o 
  -9   1   7       42.20       45.59     17.45 o 
  -8   1   7      536.90      511.21     47.74 o 
  -7   1   7       85.27       75.22      8.73 o 
  -6   1   7      450.45      469.00     54.02 o 
  -5   1   7      572.17      560.36     22.55 o 
  -4   1   7       13.22       41.30     16.96 o 
  -3   1   7     2676.92     2760.06    129.21 o 
  -2   1   7       67.36       63.92      9.12 o 
  -1   1   7       19.97        7.98      4.92 o 
   0   1   7     4287.71     4560.37    181.95 o 
   1   1   7      577.55      616.66     46.76 o 
   2   1   7     4060.98     4305.99    163.42 o 
   3   1   7     4886.03     5128.91    156.46 o 
   4   1   7      324.05      368.87     12.45 o 
   5   1   7     3544.35     3586.65     34.80 o 
   6   1   7     1202.96     1177.32     23.15 o 
   7   1   7      380.83      371.36     17.84 o 
   8   1   7      917.05      935.47     19.48 o 
   9   1   7      150.98      127.81     13.17 o 
  10   1   7      287.12      331.68     15.25 o 
 -12   2   7       41.46       78.60     16.77 o 
 -11   2   7       17.50       -5.38     14.27 o 
 -10   2   7       22.99       32.05     20.88 o 
  -9   2   7        0.49       12.21     11.23 o 
  -8   2   7       19.40       18.75     16.86 o 
  -7   2   7      119.77      110.16      9.01 o 
  -6   2   7        5.65        1.92     12.16 o 
  -5   2   7       95.77      103.06     16.27 o 
  -4   2   7      222.33      273.28      6.71 o 
  -3   2   7      523.62      574.54     25.68 o 
  -2   2   7       86.44      123.15      5.41 o 
  -1   2   7        1.55        1.47      4.99 o 
   0   2   7      180.03      236.37      5.55 o 
   1   2   7       13.39        6.27      5.27 o 
   2   2   7       33.30       47.10      5.61 o 
   3   2   7      521.80      578.58     12.34 o 
   4   2   7     1114.12     1079.17     22.32 o 
   5   2   7        8.84       11.18      8.04 o 
   6   2   7      265.84      281.70     12.35 o 
   7   2   7       71.97       50.98     10.12 o 
   8   2   7        2.27       27.94     11.51 o 
   9   2   7        5.69       17.71     30.10 o 
  10   2   7       34.79       15.21     14.56 o 
 -11   3   7       23.11       15.01     14.34 o 
 -10   3   7      103.59       72.38     13.02 o 
  -9   3   7       51.70       45.89     11.44 o 
  -8   3   7      399.12      345.75     10.88 o 
  -7   3   7      356.91      335.51      9.63 o 
  -6   3   7        2.08       -6.68      8.04 o 
  -5   3   7      534.19      499.38     50.78 o 
  -4   3   7       51.98       45.89      6.37 o 
  -3   3   7      628.40      586.35     13.14 o 
  -2   3   7     1995.35     2205.43     22.04 o 
  -1   3   7        2.30       24.18      5.20 o 
   0   3   7      337.45      270.87     10.98 o 
   1   3   7     3131.54     3573.49     62.64 o 
   2   3   7     2152.93     2243.91     23.57 o 
   3   3   7     2462.07     2543.32     39.51 o 
   4   3   7        4.08        0.49      7.35 o 
   5   3   7      647.40      627.30     23.23 o 
   6   3   7     1137.64     1130.88     23.43 o 
   7   3   7       47.24       50.25     10.40 o 
   8   3   7      778.19      804.42     17.00 o 
   9   3   7       79.21       81.47     13.24 o 
  10   3   7      339.17      389.49     15.60 o 
 -11   4   7       15.07        2.05     14.56 o 
 -10   4   7       44.91       63.82     12.96 o 
  -9   4   7       31.14       -2.65     11.51 o 
  -8   4   7        9.30        9.80     10.05 o 
  -7   4   7       32.06       52.57      9.15 o 
  -6   4   7        2.24        4.58      8.24 o 
  -5   4   7       88.68       79.74      8.33 o 
  -4   4   7       36.55       51.12      6.85 o 
  -3   4   7      219.99      207.63     22.84 o 
  -2   4   7       16.46       14.19      5.75 o 
  -1   4   7      688.86      658.95     14.34 o 
   0   4   7       30.94       44.88      5.98 o 
   1   4   7      265.92      248.38      6.17 o 
   2   4   7      685.75      650.58     14.52 o 
   3   4   7        5.85       12.26     10.10 o 
   4   4   7       58.98       31.27      9.12 o 
   5   4   7      292.50      284.23      9.15 o 
   6   4   7       49.88       73.47     11.27 o 
   7   4   7     1543.42     1326.39     79.01 o 
   8   4   7      302.78      265.12     24.70 o 
   9   4   7       32.55       45.00     13.45 o 
  10   4   7       11.07        7.25     15.94 o 
 -11   5   7       11.53       -3.24     15.53 o 
 -10   5   7      104.12       79.64     13.09 o 
  -9   5   7       60.85       66.35     11.57 o 
  -8   5   7      397.52      364.00     19.41 o 
  -7   5   7        7.76       13.58      9.22 o 
  -6   5   7        6.68       -0.88     13.82 o 
  -5   5   7     1220.61     1195.73     65.68 o 
  -4   5   7      176.80      155.47      7.34 o 
  -3   5   7     1444.85     1463.62     85.78 o 
  -2   5   7      762.24      727.47     38.43 o 
  -1   5   7        6.03        4.95      5.75 o 
   0   5   7     2368.38     2431.67     70.78 o 
   1   5   7       51.83       52.22     17.06 o 
   2   5   7     1243.91     1210.28     62.05 o 
   3   5   7     2678.30     2753.50     69.01 o 
   4   5   7        6.39       -4.88     12.06 o 
   5   5   7     1329.70     1317.03     26.61 o 
   6   5   7      838.23      827.99     35.29 o 
   7   5   7      306.15      299.75     17.94 o 
   8   5   7      304.94      302.65     12.68 o 
   9   5   7        0.64       -6.57     13.73 o 
  10   5   7       60.20       61.83     16.36 o 
 -11   6   7       22.73       33.82     15.94 o 
 -10   6   7      109.13      131.69     26.47 o 
  -9   6   7        4.47       14.04     11.71 o 
  -8   6   7      304.52      247.20     11.29 o 
  -7   6   7       46.04       28.39      9.42 o 
  -6   6   7     1515.04     1657.12     73.52 o 
  -5   6   7      172.19      181.42     25.19 o 
  -4   6   7      259.53      202.61     14.51 o 
  -3   6   7      512.17      520.06     41.86 o 
  -2   6   7      208.75      232.96      6.99 o 
  -1   6   7     1288.95     1351.73     20.79 o 
   0   6   7     1092.74     1146.75     23.53 o 
   1   6   7        5.87       22.78      9.41 o 
   2   6   7      852.15      782.25     30.10 o 
   3   6   7       86.89      102.00      7.55 o 
   4   6   7      331.70      299.18      8.80 o 
   5   6   7      391.75      362.25      9.70 o 
   6   6   7      549.35      486.33     17.16 o 
   7   6   7       25.42       19.21     11.09 o 
   8   6   7      740.27      691.20     14.13 o 
   9   6   7       47.45       50.83     14.21 o 
  10   6   7      107.35      142.65     16.78 o 
 -11   7   7        0.33        1.67     16.36 o 
 -10   7   7      104.93      105.82     20.10 o 
  -9   7   7        8.09        5.51     21.08 o 
  -8   7   7       85.76       84.31     11.02 o 
  -7   7   7      467.56      412.39     34.80 o 
  -6   7   7      318.74      292.23     18.82 o 
  -5   7   7      405.45      376.11     18.23 o 
  -4   7   7      418.25      414.44     28.63 o 
  -3   7   7      351.05      391.69     24.80 o 
  -2   7   7      837.88      813.75     34.12 o 
  -1   7   7      472.43      496.35     15.10 o 
   0   7   7     1278.97     1276.22     60.58 o 
   1   7   7      414.69      396.68     23.72 o 
   2   7   7      669.87      737.69     46.08 o 
   3   7   7      693.87      704.37     46.76 o 
   4   7   7      200.20      177.54     10.78 o 
   5   7   7      524.40      642.44     13.29 o 
   6   7   7       69.22       91.35     19.21 o 
   7   7   7      100.78      128.39     11.58 o 
   8   7   7      448.40      477.63     39.80 o 
   9   7   7        5.43        6.47     20.49 o 
 -10   8   7       38.72       78.54     14.42 o 
  -9   8   7       18.54       33.82     12.62 o 
  -8   8   7        9.05        9.20     15.29 o 
  -7   8   7      463.81      509.09     38.53 o 
  -6   8   7      374.39      443.59     10.53 o 
  -5   8   7      337.70      341.57     25.49 o 
  -4   8   7      171.27      201.14      8.72 o 
  -3   8   7       59.33       67.63     22.45 o 
  -2   8   7      226.53      251.98     14.41 o 
  -1   8   7      436.19      448.05     16.86 o 
   0   8   7      408.26      426.12      8.86 o 
   1   8   7     1819.77     1752.48    118.23 o 
   2   8   7       19.85        6.96      8.53 o 
   3   8   7       13.13       30.55      8.25 o 
   4   8   7      917.27      829.37     39.61 o 
   5   8   7       52.85       56.38     11.67 o 
   6   8   7       18.61       11.12     10.81 o 
   7   8   7      501.26      497.53     18.63 o 
   8   8   7        2.09       -3.14     13.73 o 
   9   8   7       82.62      114.38     16.01 o 
 -10   9   7        1.23        3.43     15.80 o 
  -9   9   7        0.56        0.66     13.79 o 
  -8   9   7        7.62       18.29     11.78 o 
  -7   9   7      343.33      335.35     17.06 o 
  -6   9   7       29.26       30.59     10.12 o 
  -5   9   7      234.36      197.66     18.43 o 
  -4   9   7        2.08        1.79      8.66 o 
  -3   9   7       44.37       47.48      8.38 o 
  -2   9   7      314.94      324.52     10.20 o 
  -1   9   7       34.61       25.96      7.90 o 
   0   9   7     1603.15     1652.41     37.94 o 
   1   9   7       24.68       15.89      8.11 o 
   2   9   7      184.71      154.22     15.78 o 
   3   9   7        9.12       31.68     12.16 o 
   4   9   7       89.53       63.19      9.56 o 
   5   9   7      757.37      799.37     29.21 o 
   6   9   7        1.08      -11.30     11.30 o 
   7   9   7       20.02       14.12     16.27 o 
   8   9   7      335.99      361.87     15.18 o 
   9   9   7        5.17      -15.38     16.71 o 
  -9  10   7       54.95       66.84     14.63 o 
  -8  10   7        0.65       -5.49     13.31 o 
  -7  10   7       31.12       64.82     11.64 o 
  -6  10   7        6.31       -5.69     10.67 o 
  -5  10   7        0.77       -9.52     13.43 o 
  -4  10   7      777.18      808.86     22.94 o 
  -3  10   7       35.38       12.86      9.01 o 
  -2  10   7      258.61      340.85     29.61 o 
  -1  10   7      240.51      239.10     12.74 o 
   0  10   7       40.88       34.72      8.66 o 
   1  10   7      449.09      491.23     10.37 o 
   2  10   7      162.07      140.39      9.36 o 
   3  10   7      351.83      371.96     24.61 o 
   4  10   7      552.04      569.34     18.53 o 
   5  10   7       41.84       58.79     22.84 o 
   6  10   7       12.15        5.90     11.85 o 
   7  10   7      367.19      310.44     17.16 o 
   8  10   7        4.80       -3.83     15.87 o 
  -9  11   7        0.34      -16.15     16.15 o 
  -8  11   7       65.12       87.69     13.99 o 
  -7  11   7        7.33       15.33     12.06 o 
  -6  11   7        2.36       -5.96     13.33 o 
  -5  11   7       11.76       31.65     34.21 o 
  -4  11   7       92.68       70.55     10.40 o 
  -3  11   7       14.92       19.16      9.50 o 
  -2  11   7      427.23      374.56     24.61 o 
  -1  11   7      265.59      323.86      9.98 o 
   0  11   7        3.31       16.64     11.86 o 
   1  11   7       31.17       23.94     16.18 o 
   2  11   7        9.82       34.64     30.68 o 
   3  11   7      153.58      137.35     10.81 o 
   4  11   7       29.34       14.61     10.95 o 
   5  11   7       67.33      100.55     11.85 o 
   6  11   7       55.60       64.58     12.61 o 
   7  11   7       54.91       66.06     14.56 o 
   8  11   7       72.56      111.53     16.91 o 
  -8  12   7       46.30       70.28     15.53 o 
  -7  12   7      186.62      228.79     23.82 o 
  -6  12   7       33.11       24.31     12.47 o 
  -5  12   7       13.87       26.32     14.70 o 
  -4  12   7      117.10      174.57     11.57 o 
  -3  12   7       42.26        8.79     16.96 o 
  -2  12   7        9.88       25.00     10.53 o 
  -1  12   7        6.46        3.22     10.40 o 
   0  12   7        0.04       -7.17     10.40 o 
   1  12   7        7.42       15.93     12.84 o 
   2  12   7      105.09       72.08     11.09 o 
   3  12   7        0.72        9.76     11.29 o 
   4  12   7      239.53      226.20     12.40 o 
   5  12   7      109.48      115.02     12.95 o 
   6  12   7        2.93       -0.98     14.07 o 
   7  12   7       44.19       62.68     16.08 o 
  -7  13   7        0.55       10.93     15.32 o 
  -6  13   7        4.29       11.57     13.72 o 
  -5  13   7       63.48       79.69     26.47 o 
  -4  13   7       18.16       26.99     12.34 o 
  -3  13   7        0.48       -4.93     11.99 o 
  -2  13   7       43.40       41.66     11.71 o 
  -1  13   7       19.25        9.93     11.64 o 
   0  13   7       84.33       74.85     11.71 o 
   1  13   7       94.62      122.68     12.06 o 
   2  13   7       12.97       29.71     11.99 o 
   3  13   7       36.98       25.18     12.68 o 
   4  13   7      111.86      152.52     21.96 o 
   5  13   7        0.85        7.89     14.00 o 
   6  13   7        6.34       17.19     15.87 o 
  -6  14   7      135.38      169.89     16.47 o 
  -5  14   7       92.46      121.18     14.35 o 
  -4  14   7        3.44        0.20     13.45 o 
  -3  14   7       28.04       45.92     12.82 o 
  -2  14   7       14.97       32.48     12.68 o 
  -1  14   7        2.67        5.20     14.02 o 
   0  14   7      113.54       91.75     12.75 o 
   1  14   7      172.60      181.55     25.29 o 
   2  14   7       55.34       29.22     13.24 o 
   3  14   7       95.25      114.39     14.00 o 
   4  14   7        1.50       35.19     14.28 o 
   5  14   7      137.13      156.56     16.29 o 
  -5  15   7        5.66       10.32     16.01 o 
  -4  15   7       53.99       50.69     14.63 o 
  -3  15   7       67.57       44.31     14.21 o 
  -2  15   7       14.56        2.84     18.33 o 
  -1  15   7        0.16       26.27     13.59 o 
   0  15   7        2.06      -13.55     17.45 o 
   1  15   7       28.71       32.41     15.78 o 
   2  15   7        8.91        3.64     21.67 o 
   3  15   7        7.93       40.19     15.53 o 
   4  15   7       17.85       33.05     16.15 o 
  -3  16   7        1.19        4.90     15.94 o 
  -2  16   7       60.54       74.49     34.51 o 
  -1  16   7        0.85       11.10     15.60 o 
   0  16   7       45.74       27.45     15.67 o 
   1  16   7        3.57      -12.10     26.96 o 
   2  16   7       57.45       59.37     16.29 o 
 -11   0   8        0.58       -1.32     14.69 o 
 -10   0   8       60.54       63.75     13.17 o 
  -9   0   8      246.12      243.21     18.33 o 
  -8   0   8        0.66       -2.94     19.61 o 
  -7   0   8       68.68       65.09      9.08 o 
  -6   0   8     2170.80     2147.88     97.64 o 
  -5   0   8     1258.49     1188.85    131.27 o 
  -4   0   8     2911.20     3134.76    265.86 o 
  -3   0   8      822.16      878.29     77.45 o 
  -2   0   8      487.34      438.43     43.92 o 
  -1   0   8     7378.89     8597.93    579.57 o 
   0   0   8       26.46       69.87      5.68 o 
   1   0   8     7620.53     8489.58    574.18 o 
   2   0   8      882.20      995.66     21.67 o 
   3   0   8      108.80      120.09      9.31 o 
   4   0   8      808.16      807.76     38.92 o 
   5   0   8       98.61       91.77      8.73 o 
   6   0   8     2166.16     2279.38     93.72 o 
   7   0   8      827.54      754.84     17.94 o 
   8   0   8      651.44      657.27     13.65 o 
   9   0   8      205.54      175.28     13.93 o 
  10   0   8      227.80      213.64     16.64 o 
 -11   1   8       13.96        8.13     14.62 o 
 -10   1   8       11.78       18.00     12.96 o 
  -9   1   8      342.92      268.56     15.10 o 
  -8   1   8      305.28      293.97     11.08 o 
  -7   1   8      414.62      380.72     30.88 o 
  -6   1   8       88.83       75.67      8.45 o 
  -5   1   8      595.04      614.26     12.67 o 
  -4   1   8      184.53      204.38      7.42 o 
  -3   1   8        3.27       -5.19      6.03 o 
  -2   1   8      137.31      174.51      9.51 o 
  -1   1   8      259.56      340.84      7.84 o 
   0   1   8      288.14      317.51     21.76 o 
   1   1   8       30.25       51.42      5.89 o 
   2   1   8      338.82      326.55     16.27 o 
   3   1   8      123.69      152.34      7.42 o 
   4   1   8        0.26       -2.16      7.76 o 
   5   1   8       77.66       72.25      8.80 o 
   6   1   8       42.91       31.92      9.56 o 
   7   1   8      229.01      201.30     11.67 o 
   8   1   8       34.65       30.49     12.20 o 
   9   1   8        1.70       12.13     13.58 o 
  10   1   8       18.92       16.53     16.08 o 
 -11   2   8       27.44       18.68     14.76 o 
 -10   2   8       94.97       90.98     13.33 o 
  -9   2   8       19.83       12.14     11.64 o 
  -8   2   8       48.98       57.45     10.26 o 
  -7   2   8      162.92      156.02     13.14 o 
  -6   2   8       13.28        5.16     20.19 o 
  -5   2   8      386.50      368.32     15.59 o 
  -4   2   8     2140.59     2232.38     25.99 o 
  -3   2   8        0.32       15.01     15.20 o 
  -2   2   8     2094.65     2245.98    122.34 o 
  -1   2   8     1000.85     1090.97     29.70 o 
   0   2   8     1116.38     1164.91     97.74 o 
   1   2   8      496.51      467.83     13.33 o 
   2   2   8      601.76      690.83     22.74 o 
   3   2   8     2044.31     2100.29    121.17 o 
   4   2   8     5595.91     5647.92     39.37 o 
   5   2   8      964.21      964.93     19.69 o 
   6   2   8     1495.88     1476.27     69.50 o 
   7   2   8      192.12      200.16     11.47 o 
   8   2   8      429.94      442.40     13.31 o 
   9   2   8     1192.01     1130.55     28.43 o 
  10   2   8        1.36       29.80     22.25 o 
 -11   3   8        0.25      -14.76     14.76 o 
 -10   3   8        3.26      -13.03     13.03 o 
  -9   3   8        9.51        3.53     11.78 o 
  -8   3   8       14.37        2.10     10.60 o 
  -7   3   8        7.13        9.92      9.42 o 
  -6   3   8      142.37      168.78     10.00 o 
  -5   3   8      186.04      204.92     13.53 o 
  -4   3   8      201.29      223.37      9.22 o 
  -3   3   8        1.13       15.70     10.29 o 
  -2   3   8      678.86      775.82     15.94 o 
  -1   3   8     2425.41     2648.80     31.76 o 
   0   3   8      230.19      250.77      6.52 o 
   1   3   8        6.43       -2.06      8.53 o 
   2   3   8        8.65        6.37      8.33 o 
   3   3   8      490.84      460.21      9.82 o 
   4   3   8     1579.82     1528.91     26.48 o 
   5   3   8       85.74       99.29      9.22 o 
   6   3   8       32.58       21.42      9.91 o 
   7   3   8       13.88        7.94     15.10 o 
   8   3   8       86.53       71.91     12.55 o 
   9   3   8       12.05       12.82     14.00 o 
  10   3   8       21.67      -10.21     16.43 o 
 -11   4   8        0.56       23.44     15.78 o 
 -10   4   8        0.73      -10.87     20.59 o 
  -9   4   8       47.57       42.82     11.99 o 
  -8   4   8       29.17       34.86     18.72 o 
  -7   4   8      143.76      130.39     21.27 o 
  -6   4   8       20.98       27.90      8.80 o 
  -5   4   8      883.12      843.06     69.11 o 
  -4   4   8     1514.47     1419.68     93.42 o 
  -3   4   8        7.79        4.29      7.00 o 
  -2   4   8     1265.32     1283.69     53.43 o 
  -1   4   8       64.74       64.63      6.38 o 
   0   4   8      717.65      753.59     16.22 o 
   1   4   8     1473.60     1535.96     38.33 o 
   2   4   8       46.79       53.26      7.35 o 
   3   4   8     2590.04     2557.86    113.82 o 
   4   4   8      253.53      248.48     13.63 o 
   5   4   8      108.36      106.43     13.82 o 
   6   4   8     2040.56     2164.86    112.84 o 
   7   4   8        6.62        9.22     19.21 o 
   8   4   8      215.75      234.39     13.24 o 
   9   4   8      741.08      741.07     16.67 o 
  10   4   8        2.82      -11.75     16.57 o 
 -11   5   8       40.02       84.43     16.01 o 
 -10   5   8       20.07      -13.73     13.73 o 
  -9   5   8       34.62       46.36     12.06 o 
  -8   5   8       71.17       90.08     11.16 o 
  -7   5   8      316.98      279.23     41.37 o 
  -6   5   8      839.09      963.15     52.15 o 
  -5   5   8      154.52      129.53     18.43 o 
  -4   5   8      222.34      209.03     18.72 o 
  -3   5   8     1042.08     1123.52     42.45 o 
  -2   5   8      165.16      174.24      7.42 o 
  -1   5   8       47.55       61.98      6.86 o 
   0   5   8      611.68      645.37     14.76 o 
   1   5   8      186.65      196.25      7.42 o 
   2   5   8     1367.10     1242.30     25.59 o 
   3   5   8       82.32       95.48      9.22 o 
   4   5   8       34.78       23.01      8.59 o 
   5   5   8      814.80      705.34     15.02 o 
   6   5   8        6.03       -3.45     10.18 o 
   7   5   8      165.22      135.21     11.91 o 
   8   5   8       87.46       77.41     13.72 o 
   9   5   8        7.51       18.82     14.42 o 
 -11   6   8       25.70       37.13     16.67 o 
 -10   6   8       25.43       12.30     14.21 o 
  -9   6   8        2.39      -12.13     12.13 o 
  -8   6   8        3.53        8.42     14.90 o 
  -7   6   8       29.25       38.33     19.51 o 
  -6   6   8       56.39       36.89     12.55 o 
  -5   6   8      283.39      262.92     17.55 o 
  -4   6   8      234.45      252.79     13.72 o 
  -3   6   8      141.55      146.25     23.14 o 
  -2   6   8      227.51      228.33     15.49 o 
  -1   6   8      795.50      845.09     17.74 o 
   0   6   8       13.88       25.36     10.00 o 
   1   6   8      296.99      313.74      8.72 o 
   2   6   8      271.44      265.58     18.53 o 
   3   6   8       72.35      100.81      8.25 o 
   4   6   8      602.83      576.82     15.10 o 
   5   6   8      328.11      347.97     22.94 o 
   6   6   8      273.56      330.95     11.44 o 
   7   6   8      370.75      383.22     21.27 o 
   8   6   8      219.48      288.19     13.82 o 
   9   6   8      189.78      223.36     36.47 o 
 -10   7   8        0.23       11.24     14.49 o 
  -9   7   8       68.28       81.78     12.75 o 
  -8   7   8        1.44        4.09     11.43 o 
  -7   7   8        4.84       -8.68     10.53 o 
  -6   7   8      297.82      340.90     21.86 o 
  -5   7   8      153.90      120.97      9.31 o 
  -4   7   8       38.31       48.86      8.38 o 
  -3   7   8       91.29      135.86     16.86 o 
  -2   7   8        0.01       -7.29     14.41 o 
  -1   7   8      499.76      559.70     21.76 o 
   0   7   8      514.00      522.54     19.21 o 
   1   7   8       54.40       55.69      7.83 o 
   2   7   8      128.07      134.63      8.32 o 
   3   7   8       47.55       57.12     11.27 o 
   4   7   8      236.84      204.64     15.59 o 
   5   7   8       39.20       25.59      9.98 o 
   6   7   8      253.11      196.52     13.14 o 
   7   7   8       80.85       44.04     12.27 o 
   8   7   8      811.22      712.77     41.96 o 
   9   7   8       18.99       14.61     16.22 o 
 -10   8   8       17.39       50.25     15.74 o 
  -9   8   8       14.70       -7.89     13.58 o 
  -8   8   8        4.56       -0.64     21.37 o 
  -7   8   8      194.34      188.40     42.35 o 
  -6   8   8       35.55       23.41     10.25 o 
  -5   8   8      490.61      434.27     54.41 o 
  -4   8   8      620.43      560.24     45.00 o 
  -3   8   8       79.76      103.69      8.66 o 
  -2   8   8      569.36      599.61     17.94 o 
  -1   8   8      108.42      112.73      8.24 o 
   0   8   8        7.98        9.30      8.11 o 
   1   8   8      467.84      485.24     17.65 o 
   2   8   8       23.93       25.24      8.45 o 
   3   8   8      243.56      275.55      9.50 o 
   4   8   8       94.75      115.61      9.84 o 
   5   8   8      302.35      328.06     11.86 o 
   6   8   8      247.87      292.34     14.90 o 
   7   8   8       37.36       46.53     12.55 o 
   8   8   8       49.32       18.05     14.76 o 
  -9   9   8       15.89        2.45     15.59 o 
  -8   9   8        1.47       12.52     12.20 o 
  -7   9   8      195.72      203.78     11.91 o 
  -6   9   8        9.60       14.77     10.67 o 
  -5   9   8       93.92      112.22     10.25 o 
  -4   9   8       44.40       57.47      9.29 o 
  -3   9   8      152.29      190.14      9.29 o 
  -2   9   8       30.40       27.75      8.59 o 
  -1   9   8        7.38       -8.59      8.59 o 
   0   9   8       49.36       59.01     11.27 o 
   1   9   8      241.60      196.85     17.06 o 
   2   9   8      113.90      111.98      9.22 o 
   3   9   8      315.26      297.62     10.19 o 
   4   9   8        1.06       21.92     10.19 o 
   5   9   8      273.59      258.96     11.58 o 
   6   9   8      118.35      142.54     22.84 o 
   7   9   8       91.15      104.11     13.86 o 
   8   9   8       28.91       22.53     19.51 o 
  -9  10   8        0.78      -15.73     15.73 o 
  -8  10   8        0.25       17.85     13.65 o 
  -7  10   8      170.47      164.71     18.04 o 
  -6  10   8      110.38       89.77     16.18 o 
  -5  10   8      123.41      113.48     25.00 o 
  -4  10   8        1.64        6.57      9.91 o 
  -3  10   8        9.80       -2.61      9.35 o 
  -2  10   8       38.66       22.87      9.61 o 
  -1  10   8      756.33      675.33     13.81 o 
   0  10   8      187.23      186.06      9.61 o 
   1  10   8      577.51      599.66     37.35 o 
   2  10   8       40.85       25.83      9.63 o 
   3  10   8      355.20      402.82     11.30 o 
   4  10   8       10.43       20.39     10.81 o 
   5  10   8       10.76        4.61     12.25 o 
   6  10   8      188.64      230.82     13.17 o 
   7  10   8       22.37       24.76     14.49 o 
   8  10   8      331.65      386.54     23.72 o 
  -8  11   8      116.00      132.08     14.69 o 
  -7  11   8      145.12      125.90     23.43 o 
  -6  11   8      217.12      246.61     12.54 o 
  -5  11   8       25.57       42.21     11.23 o 
  -4  11   8       98.95      111.05     22.45 o 
  -3  11   8      140.03      143.64     10.74 o 
  -2  11   8      328.28      317.88     21.86 o 
  -1  11   8      344.53      379.69     10.95 o 
   0  11   8       36.38       38.82     11.47 o 
   1  11   8      248.72      285.32     18.14 o 
   2  11   8      132.26      154.51     10.68 o 
   3  11   8      181.91      153.03     11.37 o 
   4  11   8       59.94       90.13     21.86 o 
   5  11   8       59.24       75.52     25.39 o 
   6  11   8       74.78       74.29     14.35 o 
   7  11   8       16.25       25.19     19.12 o 
  -8  12   8       65.86       85.70     16.29 o 
  -7  12   8      118.03      107.97     14.56 o 
  -6  12   8        5.05        1.43     13.53 o 
  -5  12   8       58.07       67.36     12.40 o 
  -4  12   8       29.82       37.59     11.64 o 
  -3  12   8      330.61      334.38     12.13 o 
  -2  12   8      730.15      675.67     27.94 o 
  -1  12   8       62.23       75.33     17.94 o 
   0  12   8       39.36       20.18     11.02 o 
   1  12   8      170.72      161.81     13.23 o 
   2  12   8       72.04       39.11     11.71 o 
   3  12   8       39.02       55.09     12.05 o 
   4  12   8        4.25        2.11     44.60 o 
   5  12   8       24.61       17.66     17.35 o 
   6  12   8       14.81        5.19     20.00 o 
  -7  13   8       27.59      -16.08     16.08 o 
  -6  13   8        1.76        1.17     14.21 o 
  -5  13   8        4.09        2.69     13.51 o 
  -4  13   8       89.15       89.00     13.17 o 
  -3  13   8      146.20      170.02     31.57 o 
  -2  13   8       14.23       38.95     20.49 o 
  -1  13   8       15.89       36.26     12.13 o 
   0  13   8       55.67       55.14     12.27 o 
   1  13   8       14.52       13.43     12.48 o 
   2  13   8      200.57      227.62     13.38 o 
   3  13   8        2.92      -11.85     13.10 o 
   4  13   8       32.25       55.22     25.19 o 
   5  13   8      195.48      178.54     16.08 o 
  -6  14   8       40.56       45.38     20.00 o 
  -5  14   8        4.52       20.15     15.18 o 
  -4  14   8       28.40       23.64     17.84 o 
  -3  14   8      105.06      106.08     13.79 o 
  -2  14   8       10.18       14.50     13.31 o 
  -1  14   8        8.02       -2.68     15.59 o 
   0  14   8       20.86       36.60     13.10 o 
   1  14   8        1.55        1.89     13.38 o 
   2  14   8       81.39       68.39     14.07 o 
   3  14   8      176.10      183.58     14.83 o 
   4  14   8        0.08       12.09     15.74 o 
  -4  15   8        0.59      -15.87     15.87 o 
  -3  15   8       89.67      101.32     20.78 o 
  -2  15   8        2.20       37.99     24.12 o 
  -1  15   8        0.97        3.02     14.21 o 
   0  15   8       85.30       77.52     14.56 o 
   1  15   8      107.02      140.38     14.90 o 
   2  15   8       15.72       35.00     15.67 o 
   3  15   8       10.66        7.29     16.29 o 
  -2  16   8        2.38      -10.13     16.29 o 
  -1  16   8       13.27        1.28     16.15 o 
   0  16   8       36.59       15.67     19.70 o 
 -11   1   9       58.40       85.63     16.15 o 
 -10   1   9       22.64       32.54     13.45 o 
  -9   1   9      146.36      146.71     32.06 o 
  -8   1   9       17.69       15.42     10.94 o 
  -7   1   9       62.23       54.67      9.77 o 
  -6   1   9        6.03       -7.22      8.94 o 
  -5   1   9        0.81       -3.57      8.25 o 
  -4   1   9      784.99      762.84     55.88 o 
  -3   1   9      399.34      394.53     19.70 o 
  -2   1   9      220.20      213.39      7.34 o 
  -1   1   9     2300.18     2290.83    103.62 o 
   0   1   9      160.90      175.59     16.08 o 
   1   1   9      517.68      507.45     24.51 o 
   2   1   9     1777.64     1890.95     67.94 o 
   3   1   9        4.05       -3.58      7.97 o 
   4   1   9     2180.26     2142.85    108.03 o 
   5   1   9       41.86       63.35      9.36 o 
   6   1   9       49.15       56.71     22.65 o 
   7   1   9      789.90      787.56     16.16 o 
   8   1   9        6.19       -3.27     12.89 o 
   9   1   9      535.86      552.83     15.87 o 
 -11   2   9       34.06       42.50     15.94 o 
 -10   2   9        0.04       14.76     13.52 o 
  -9   2   9       29.29       43.22     16.76 o 
  -8   2   9      209.30      219.70     17.06 o 
  -7   2   9       54.80       48.20      9.83 o 
  -6   2   9       46.85       42.00      9.15 o 
  -5   2   9     2126.83     2241.37     39.11 o 
  -4   2   9       77.08       79.29      7.90 o 
  -3   2   9       39.40       48.44      7.42 o 
  -2   2   9       45.56       48.77     15.20 o 
  -1   2   9      309.77      345.86     19.41 o 
   0   2   9       82.19       91.17      7.14 o 
   1   2   9      535.19      538.59     12.25 o 
   2   2   9       32.50       37.73      7.55 o 
   3   2   9       68.49       48.65      8.25 o 
   4   2   9      364.51      354.05      9.63 o 
   5   2   9       23.14       12.78      9.42 o 
   6   2   9       21.67       18.00     10.40 o 
   7   2   9        7.86       11.34     11.71 o 
   8   2   9        6.21        1.70     13.03 o 
   9   2   9       25.47       31.18     14.63 o 
 -11   3   9       18.13        3.63     30.49 o 
 -10   3   9       27.30       18.33     13.73 o 
  -9   3   9       15.54       22.04     12.27 o 
  -8   3   9       34.10       36.35     11.29 o 
  -7   3   9       38.04       33.26     10.03 o 
  -6   3   9      649.73      598.59     30.59 o 
  -5   3   9      548.50      560.16     34.70 o 
  -4   3   9       40.62       45.90     10.69 o 
  -3   3   9      143.55      146.76      7.76 o 
  -2   3   9      343.91      422.75      8.74 o 
  -1   3   9     3076.29     3071.37     53.13 o 
   0   3   9     1182.24     1335.08     46.47 o 
   1   3   9     2571.98     2643.91     28.35 o 
   2   3   9      271.11      269.43      8.39 o 
   3   3   9      187.15      210.98      9.22 o 
   4   3   9      105.66      108.52      9.08 o 
   5   3   9      971.69      905.50     20.59 o 
   6   3   9      133.98      157.34     11.16 o 
   7   3   9      693.36      693.48     14.82 o 
   8   3   9       40.46       14.44     13.24 o 
   9   3   9      256.46      268.06     17.45 o 
 -11   4   9        4.64        4.62     20.78 o 
 -10   4   9        1.68       17.74     13.73 o 
  -9   4   9       24.31        7.41     12.54 o 
  -8   4   9       60.85       78.27     11.64 o 
  -7   4   9       73.78       86.88     10.25 o 
  -6   4   9      402.10      401.45     24.12 o 
  -5   4   9      348.63      344.38     15.39 o 
  -4   4   9       52.29       43.22     14.21 o 
  -3   4   9      184.54      205.53      8.24 o 
  -2   4   9       94.09       93.06      7.69 o 
  -1   4   9      135.51      144.02     12.84 o 
   0   4   9      185.78      177.09      7.76 o 
   1   4   9      260.92      225.30      8.18 o 
   2   4   9        2.07       14.47      7.97 o 
   3   4   9       16.93       45.09      8.46 o 
   4   4   9        2.46       -1.86     10.69 o 
   5   4   9       12.65       14.75      9.77 o 
   6   4   9      474.11      393.88     11.99 o 
   7   4   9       11.65       18.12     12.13 o 
   8   4   9       29.15       24.37     13.38 o 
   9   4   9      133.23      117.27     29.80 o 
 -10   5   9       12.37        2.20     14.14 o 
  -9   5   9       35.45       45.75     12.55 o 
  -8   5   9       11.33       17.30     11.44 o 
  -7   5   9        2.87        3.58     10.61 o 
  -6   5   9      272.64      246.17     10.18 o 
  -5   5   9      133.65      123.29     15.20 o 
  -4   5   9       62.98       73.95      8.45 o 
  -3   5   9     1892.64     1875.65     71.76 o 
  -2   5   9     1136.98     1106.79     22.03 o 
  -1   5   9      197.83      201.32      8.11 o 
   0   5   9       23.85       37.85      7.55 o 
   1   5   9       67.95       71.33     13.53 o 
   2   5   9     3323.35     3361.05     88.72 o 
   3   5   9        0.28        5.99     10.59 o 
   4   5   9     1483.99     1527.65     42.94 o 
   5   5   9      291.95      290.51     10.74 o 
   6   5   9      607.67      581.59     26.86 o 
   7   5   9      124.52      112.30     12.61 o 
   8   5   9      130.82      147.96     31.57 o 
   9   5   9      532.54      568.34     17.75 o 
 -10   6   9        1.36       -3.83     14.49 o 
  -9   6   9        7.33       19.73     12.68 o 
  -8   6   9        9.54        9.94     11.56 o 
  -7   6   9        1.52       -1.13     13.04 o 
  -6   6   9       20.63        7.79     11.37 o 
  -5   6   9        7.81       21.94      9.00 o 
  -4   6   9      169.56      179.08      8.86 o 
  -3   6   9     2680.06     2827.17    133.81 o 
  -2   6   9      273.82      266.01     16.27 o 
  -1   6   9       57.37       51.84      7.90 o 
   0   6   9       68.44       80.46      8.04 o 
   1   6   9      561.70      541.14     34.51 o 
   2   6   9       57.16       57.84      8.53 o 
   3   6   9      162.67      156.46      9.08 o 
   4   6   9       26.30       21.38      9.36 o 
   5   6   9       84.73       57.71     10.61 o 
   6   6   9      340.00      307.43     11.99 o 
   7   6   9       31.57       15.24     26.96 o 
   8   6   9       17.32       15.17     14.21 o 
   9   6   9        6.29       -2.65     21.08 o 
 -10   7   9        3.11        3.08     17.16 o 
  -9   7   9        6.91      -10.99     13.72 o 
  -8   7   9      279.23      260.52     12.61 o 
  -7   7   9      120.48      105.37     11.36 o 
  -6   7   9      308.77      275.64     21.17 o 
  -5   7   9       96.36       94.45     22.45 o 
  -4   7   9      665.27      652.26     16.96 o 
  -3   7   9        3.01       10.56      8.45 o 
  -2   7   9      267.00      264.55      8.93 o 
  -1   7   9     1956.98     1933.70     93.42 o 
   0   7   9      293.29      249.87     10.00 o 
   1   7   9     1095.10     1125.88     49.31 o 
   2   7   9      147.75      172.34      9.08 o 
   3   7   9        1.26       16.35      9.08 o 
   4   7   9      570.34      618.26     12.84 o 
   5   7   9      363.44      371.18     18.33 o 
   6   7   9       92.17      128.38     11.92 o 
   7   7   9      916.47      976.30     20.92 o 
   8   7   9       78.38       66.24     26.66 o 
 -10   8   9        0.71        2.45     16.36 o 
  -9   8   9       45.13       24.94     14.34 o 
  -8   8   9      122.21      149.88     12.68 o 
  -7   8   9        9.96        7.80     14.61 o 
  -6   8   9      102.95      113.99     20.88 o 
  -5   8   9       21.54       36.64     13.33 o 
  -4   8   9       33.51       29.03      9.71 o 
  -3   8   9       56.25       78.79      9.07 o 
  -2   8   9      523.69      535.65     24.51 o 
  -1   8   9      272.38      314.25      9.35 o 
   0   8   9      106.35      129.52      8.94 o 
   1   8   9      875.02      788.90     33.82 o 
   2   8   9      179.61      196.56      9.50 o 
   3   8   9      316.13      278.32     10.26 o 
   4   8   9      119.86      112.47     10.67 o 
   5   8   9      202.31      219.27     11.71 o 
   6   8   9      145.34      121.36     37.55 o 
   7   8   9        0.32        0.10     14.00 o 
   8   8   9      134.07      117.36     16.42 o 
  -9   9   9       96.35       89.31     15.87 o 
  -8   9   9       37.65       38.57     13.72 o 
  -7   9   9        9.56       18.56     11.92 o 
  -6   9   9       21.22       19.67     11.23 o 
  -5   9   9      282.97      259.93     11.57 o 
  -4   9   9       99.78      100.61     13.82 o 
  -3   9   9      106.65      108.10      9.56 o 
  -2   9   9      372.95      426.25     31.47 o 
  -1   9   9       10.95        9.80      9.15 o 
   0   9   9      354.92      338.54     17.55 o 
   1   9   9       97.81       90.07      9.42 o 
   2   9   9      318.29      331.35     10.47 o 
   3   9   9       97.31      108.27     21.96 o 
   4   9   9      233.38      265.48     11.71 o 
   5   9   9        9.55       30.19     12.94 o 
   6   9   9       23.95       42.05     36.37 o 
   7   9   9      262.96      254.54     15.39 o 
  -9  10   9       66.63       54.54     20.78 o 
  -8  10   9        8.70       26.89     14.27 o 
  -7  10   9        5.90        2.11     13.16 o 
  -6  10   9       19.23        8.75     11.77 o 
  -5  10   9      105.38      136.25     26.17 o 
  -4  10   9       60.78       70.65     10.66 o 
  -3  10   9       43.39       62.90     10.32 o 
  -2  10   9        6.25        3.16      9.91 o 
  -1  10   9        4.78        8.48      9.56 o 
   0  10   9      362.04      407.45     10.88 o 
   1  10   9       45.17       33.77     14.90 o 
   2  10   9       11.43       32.17     11.86 o 
   3  10   9      119.61      153.02     11.16 o 
   4  10   9        1.75       30.64     25.00 o 
   5  10   9        8.75       20.11     18.53 o 
   6  10   9      152.99      150.34     14.35 o 
   7  10   9       18.91       37.02     16.15 o 
  -8  11   9        7.20       -4.01     15.73 o 
  -7  11   9       34.24       46.48     25.68 o 
  -6  11   9       17.91       22.90     12.65 o 
  -5  11   9       54.93       69.86     11.77 o 
  -4  11   9        0.36        1.32     11.16 o 
  -3  11   9        9.01        1.20     17.25 o 
  -2  11   9      125.65      114.00     11.02 o 
  -1  11   9      183.53      154.64     10.88 o 
   0  11   9       16.61       24.78     10.74 o 
   1  11   9        0.94        0.77     10.74 o 
   2  11   9        1.11        0.88     11.09 o 
   3  11   9       10.89       11.20     11.58 o 
   4  11   9       81.51       92.21     16.86 o 
   5  11   9        0.26       -8.33     13.86 o 
   6  11   9       78.37       68.70     15.87 o 
  -7  12   9        8.90       17.39     15.66 o 
  -6  12   9        7.32       25.58     13.92 o 
  -5  12   9       54.51       58.20     13.45 o 
  -4  12   9        0.13       -4.17     12.26 o 
  -3  12   9        1.97        8.99     24.51 o 
  -2  12   9       24.74       14.64     11.85 o 
  -1  12   9        8.27        5.70     11.57 o 
   0  12   9       54.57       89.12     11.77 o 
   1  12   9       19.92       26.09     20.10 o 
   2  12   9        5.48       -9.66     12.12 o 
   3  12   9      104.11      102.63     13.02 o 
   4  12   9      149.64      102.12     14.28 o 
   5  12   9       17.07       24.32     22.45 o 
   6  12   9        1.90      -16.36     16.36 o 
  -6  13   9      140.32      136.95     16.01 o 
  -5  13   9       13.76       10.55     14.21 o 
  -4  13   9        3.71       -4.71     13.59 o 
  -3  13   9        3.67        2.25     13.10 o 
  -2  13   9       32.83       48.20     12.82 o 
  -1  13   9       12.92       10.31     12.75 o 
   0  13   9       41.23       37.09     12.96 o 
   1  13   9      171.28      167.37     13.44 o 
   2  13   9        1.96        4.85     13.52 o 
   3  13   9       83.48       91.60     14.21 o 
   4  13   9       60.56       68.66     15.60 o 
   5  13   9      118.06       96.20     18.72 o 
  -5  14   9        1.29       12.90     15.87 o 
  -4  14   9        4.28       -4.71     15.39 o 
  -3  14   9        4.62        4.33     14.35 o 
  -2  14   9      112.25      116.48     14.14 o 
  -1  14   9        1.22       17.37     25.10 o 
   0  14   9      108.15      132.73     14.14 o 
   1  14   9        0.81      -14.21     14.21 o 
   2  14   9       73.20       95.46     44.70 o 
   3  14   9       35.74       23.67     16.01 o 
  -3  15   9       10.52      -21.08     33.72 o 
  -2  15   9        3.85       23.49     15.80 o 
  -1  15   9       13.41      -10.86     16.27 o 
   0  15   9        2.92       15.02     15.66 o 
   1  15   9      113.16      101.14     16.29 o 
   2  15   9        5.10      -26.57     26.57 o 
 -11   0  10       34.10        6.93     20.29 o 
 -10   0  10       44.80       30.29     14.70 o 
  -9   0  10      290.59      248.87     19.70 o 
  -8   0  10     1090.91      953.47     72.84 o 
  -7   0  10       77.70       51.41     12.55 o 
  -6   0  10      543.08      515.01     33.13 o 
  -5   0  10      313.46      336.79     11.08 o 
  -4   0  10       16.65       26.72      8.45 o 
  -3   0  10      128.95       98.52      8.31 o 
  -2   0  10     2304.54     2600.95     92.25 o 
  -1   0  10     1094.44     1048.87     70.88 o 
   0   0  10      117.16      118.41      7.83 o 
   1   0  10      355.07      427.44     13.14 o 
   2   0  10     1901.69     1942.69     96.76 o 
   3   0  10      785.61      819.81     16.62 o 
   4   0  10       88.87       80.71      9.70 o 
   5   0  10     1332.45     1263.72     28.43 o 
   6   0  10     1200.88     1143.80     25.29 o 
   7   0  10      595.26      605.00     13.86 o 
   8   0  10      442.57      441.36     14.90 o 
   9   0  10       11.46       -2.99     17.55 o 
 -11   1  10        2.17       25.41     16.42 o 
 -10   1  10       30.36       18.93     14.00 o 
  -9   1  10        0.10       22.84     18.23 o 
  -8   1  10       13.17       11.99     11.57 o 
  -7   1  10        4.57       -6.98     11.18 o 
  -6   1  10       43.45       55.94      9.63 o 
  -5   1  10      245.97      231.91      9.63 o 
  -4   1  10      523.91      539.23     17.25 o 
  -3   1  10      384.70      425.61     20.00 o 
  -2   1  10       81.42       89.01      7.97 o 
  -1   1  10        3.96       -2.10      7.55 o 
   0   1  10        0.31       -7.63      7.63 o 
   1   1  10        2.21       14.83      7.83 o 
   2   1  10        1.34        4.86      8.25 o 
   3   1  10      162.86      147.01      9.21 o 
   4   1  10      721.12      737.58     15.32 o 
   5   1  10      109.04      121.72     35.19 o 
   6   1  10       70.08       76.94     11.50 o 
   7   1  10       51.52       58.66     12.55 o 
   8   1  10       46.08       52.84     14.07 o 
   9   1  10       24.58       22.85     16.29 o 
 -11   2  10        4.87      -15.39     16.50 o 
 -10   2  10       19.58       18.01     34.31 o 
  -9   2  10       82.08       85.68     12.88 o 
  -8   2  10       19.69        1.95     17.06 o 
  -7   2  10      167.01      146.63     11.02 o 
  -6   2  10       45.10       42.39      9.77 o 
  -5   2  10     1050.45     1088.54     22.84 o 
  -4   2  10       38.36       48.31      8.60 o 
  -3   2  10      300.83      312.94      8.80 o 
  -2   2  10      236.57      252.03      8.39 o 
  -1   2  10      271.55      249.22     19.41 o 
   0   2  10      465.09      474.31      9.55 o 
   1   2  10       46.93       64.12      9.51 o 
   2   2  10     1967.98     1976.29     99.11 o 
   3   2  10     2917.78     3033.10     63.23 o 
   4   2  10     1054.35     1035.70     21.69 o 
   5   2  10      731.93      756.58     16.08 o 
   6   2  10        6.12      -15.00     24.70 o 
   7   2  10      189.04      214.59     12.89 o 
   8   2  10      487.17      428.23     15.11 o 
   9   2  10        4.90        5.88     18.04 o 
 -10   3  10       13.01        7.52     14.42 o 
  -9   3  10       22.85       47.81     16.27 o 
  -8   3  10      153.71      147.67     12.16 o 
  -7   3  10      156.47      139.90     36.17 o 
  -6   3  10      389.90      388.83     10.74 o 
  -5   3  10       13.49        5.53      9.31 o 
  -4   3  10       45.60       41.59      8.80 o 
  -3   3  10      567.04      554.37     14.02 o 
  -2   3  10      306.73      319.36     38.43 o 
  -1   3  10       39.53       27.15      8.04 o 
   0   3  10       13.09        8.51     13.92 o 
   1   3  10      131.97      113.47      8.46 o 
   2   3  10       24.77       37.26      8.53 o 
   3   3  10      463.78      443.52     17.74 o 
   4   3  10      497.18      430.65     10.68 o 
   5   3  10       10.77       -0.98     10.68 o 
   6   3  10       37.37       18.77     11.85 o 
   7   3  10       51.77       40.42     12.82 o 
   8   3  10      105.06      106.95     14.35 o 
   9   3  10       59.63       53.22     16.56 o 
 -10   4  10        2.68      -10.83     15.00 o 
  -9   4  10        0.79       11.56     13.16 o 
  -8   4  10      334.45      301.06     22.74 o 
  -7   4  10       28.37       31.69     14.51 o 
  -6   4  10     1102.90     1061.12     51.86 o 
  -5   4  10       42.27       66.82      9.56 o 
  -4   4  10      727.53      757.68     20.88 o 
  -3   4  10     1510.97     1497.46     64.41 o 
  -2   4  10      285.62      305.94      9.08 o 
  -1   4  10        8.12       -9.31     13.82 o 
   0   4  10      913.27      947.45     19.57 o 
   1   4  10       10.05       18.43     14.12 o 
   2   4  10     1181.41     1200.05     22.81 o 
   3   4  10      307.59      315.18     13.63 o 
   4   4  10        2.24        7.06      9.84 o 
   5   4  10      637.72      634.29     14.51 o 
   6   4  10      105.77      120.89     16.76 o 
   7   4  10      477.19      490.51     14.21 o 
   8   4  10      421.92      416.49     15.39 o 
   9   4  10       48.60       54.66     16.91 o 
 -10   5  10        0.64        1.78     15.60 o 
  -9   5  10        0.02       15.95     14.02 o 
  -8   5  10       38.31       56.82     12.20 o 
  -7   5  10        7.85       17.69     11.16 o 
  -6   5  10       96.24      102.06     10.47 o 
  -5   5  10       35.77       25.49     10.78 o 
  -4   5  10      294.89      344.35     26.96 o 
  -3   5  10       46.74       60.23     15.69 o 
  -2   5  10      363.61      385.49     10.20 o 
  -1   5  10       31.28       50.06      8.39 o 
   0   5  10        1.48       11.31      8.39 o 
   1   5  10      713.53      707.46     15.59 o 
   2   5  10       41.32       19.49     18.23 o 
   3   5  10      432.46      388.86     10.40 o 
   4   5  10      266.15      236.58     10.53 o 
   5   5  10      147.98      132.65     11.36 o 
   6   5  10       72.73       19.83     12.20 o 
   7   5  10      140.10      119.80     13.44 o 
   8   5  10        2.12       17.95     14.63 o 
 -10   6  10       41.25       41.38     16.15 o 
  -9   6  10       67.44       79.35     13.99 o 
  -8   6  10        6.76      -11.21     12.25 o 
  -7   6  10        6.09       23.46     11.28 o 
  -6   6  10       59.72       66.91     10.66 o 
  -5   6  10      298.75      301.11     18.43 o 
  -4   6  10      281.52      298.93     26.86 o 
  -3   6  10        3.37       26.46      8.80 o 
  -2   6  10      346.24      352.01      9.42 o 
  -1   6  10       91.18      122.84      8.73 o 
   0   6  10      975.77      992.81     27.55 o 
   1   6  10       25.18       13.78      8.80 o 
   2   6  10      168.44      201.63      9.50 o 
   3   6  10        7.06       -9.57      9.57 o 
   4   6  10       10.79        7.00     10.47 o 
   5   6  10      411.84      477.81     18.14 o 
   6   6  10        5.43        6.32     12.13 o 
   7   6  10       38.86       34.51     14.00 o 
   8   6  10       79.03      102.17     16.15 o 
  -9   7  10       87.21      105.73     15.10 o 
  -8   7  10        3.38       -0.37     25.59 o 
  -7   7  10       69.07      119.14     11.77 o 
  -6   7  10       10.13       -2.29     10.88 o 
  -5   7  10       22.67       33.53     10.18 o 
  -4   7  10        3.26      -13.20     15.10 o 
  -3   7  10      135.25      131.69      9.49 o 
  -2   7  10        2.76        9.91     21.37 o 
  -1   7  10      725.23      741.29     20.68 o 
   0   7  10      640.83      672.30     15.06 o 
   1   7  10       10.14        1.86     11.67 o 
   2   7  10      125.14      134.92      9.70 o 
   3   7  10       30.11        3.81     10.05 o 
   4   7  10      444.25      383.81     13.92 o 
   5   7  10       18.86       12.62     11.58 o 
   6   7  10      110.91      114.28     12.82 o 
   7   7  10      204.31      162.08     30.19 o 
   8   7  10       35.99       28.86     16.42 o 
  -9   8  10        3.17      -14.49     17.94 o 
  -8   8  10       17.05        5.54     21.67 o 
  -7   8  10        3.28        3.72     11.98 o 
  -6   8  10       17.45        8.56     11.36 o 
  -5   8  10      170.31      192.70     11.02 o 
  -4   8  10       26.31       22.14     10.18 o 
  -3   8  10       32.99       39.25      9.63 o 
  -2   8  10       36.78       32.66      9.42 o 
  -1   8  10      149.76      161.77     14.61 o 
   0   8  10      214.17      222.62      9.91 o 
   1   8  10      243.46      213.33     10.05 o 
   2   8  10       73.35       88.85     11.27 o 
   3   8  10       79.02       84.31     10.81 o 
   4   8  10      275.62      309.02     12.06 o 
   5   8  10       55.88       72.17     23.63 o 
   6   8  10       49.01       89.05     28.92 o 
   7   8  10       57.86       69.01     14.97 o 
  -9   9  10       47.95       49.44     16.14 o 
  -8   9  10       39.02       34.06     14.41 o 
  -7   9  10       11.40       29.94     12.94 o 
  -6   9  10       54.73       81.77     11.99 o 
  -5   9  10        4.96       -1.25     11.22 o 
  -4   9  10      283.87      312.84     21.86 o 
  -3   9  10       63.77       82.59     15.49 o 
  -2   9  10      270.57      341.66     11.96 o 
  -1   9  10       41.64       30.05     10.05 o 
   0   9  10        4.58       26.72     10.19 o 
   1   9  10      341.72      370.99     11.16 o 
   2   9  10       87.62       65.94     10.81 o 
   3   9  10      192.51      202.18     11.65 o 
   4   9  10      109.59       84.20     15.69 o 
   5   9  10       11.98        5.78     12.62 o 
   6   9  10       42.28       13.23     14.28 o 
   7   9  10       12.97       -9.09     16.29 o 
  -8  10  10       13.73        4.37     15.66 o 
  -7  10  10        2.44        6.43     29.21 o 
  -6  10  10        0.34        1.12     12.33 o 
  -5  10  10       60.53       47.78     11.77 o 
  -4  10  10       14.54       17.28     11.23 o 
  -3  10  10       16.71        4.79     10.88 o 
  -2  10  10      445.13      427.45     41.96 o 
  -1  10  10        3.04       17.02     10.60 o 
   0  10  10     1340.49     1279.08     85.97 o 
   1  10  10      351.15      384.96     26.86 o 
   2  10  10       26.49        8.15     11.23 o 
   3  10  10       19.99        5.59     24.41 o 
   4  10  10        0.48        3.43     16.18 o 
   5  10  10      267.13      258.90     14.76 o 
   6  10  10       13.11       16.08     15.67 o 
  -7  11  10       36.37       44.11     15.52 o 
  -6  11  10       66.01       67.25     13.99 o 
  -5  11  10      229.85      252.45     12.87 o 
  -4  11  10        3.67       -1.27     11.91 o 
  -3  11  10       14.76      -11.64     11.64 o 
  -2  11  10       27.17       67.43     25.19 o 
  -1  11  10       11.58       20.77     11.23 o 
   0  11  10      197.16      223.03     16.86 o 
   1  11  10      260.77      280.76     16.47 o 
   2  11  10        2.25      -11.85     11.85 o 
   3  11  10       16.99       32.71     12.27 o 
   4  11  10      155.04      126.63     33.23 o 
   5  11  10       40.27       64.84     14.70 o 
   6  11  10       39.66       60.54     31.86 o 
  -6  12  10       12.14       22.13     15.39 o 
  -5  12  10       27.60       25.75     21.76 o 
  -4  12  10        2.28      -13.51     13.51 o 
  -3  12  10      159.80      136.27     14.90 o 
  -2  12  10       64.86       74.65     12.47 o 
  -1  12  10       13.81        3.53     12.33 o 
   0  12  10       30.74       20.01     12.48 o 
   1  12  10      275.74      265.77     13.16 o 
   2  12  10        8.05       13.72     20.98 o 
   3  12  10        2.79       -9.12     19.21 o 
   4  12  10        0.58       16.52     14.49 o 
   5  12  10       68.80       51.98     18.23 o 
  -5  13  10       13.04       36.74     15.59 o 
  -4  13  10       39.95       36.82     14.41 o 
  -3  13  10        2.18       -1.98     13.86 o 
  -2  13  10       19.70       49.22     25.00 o 
  -1  13  10        0.39      -19.12     19.51 o 
   0  13  10        8.82        9.87     13.66 o 
   1  13  10       39.16       30.25     14.07 o 
   2  13  10        2.51       -0.20     19.41 o 
   3  13  10       33.77       23.31     19.61 o 
   4  13  10       66.57       71.34     16.50 o 
  -4  14  10       28.86       29.30     16.22 o 
  -3  14  10        0.03       18.09     15.74 o 
  -2  14  10        4.07        7.49     17.65 o 
  -1  14  10        7.60        3.56     15.32 o 
   0  14  10       53.47       61.04     21.37 o 
   1  14  10       44.99       42.64     15.94 o 
   2  14  10        4.40       -2.00     16.15 o 
 -10   1  11       21.34       17.66     14.90 o 
  -9   1  11       15.57       24.02     13.37 o 
  -8   1  11        9.06       10.00     12.20 o 
  -7   1  11       75.89       63.45     11.51 o 
  -6   1  11       23.03       30.23     15.00 o 
  -5   1  11      969.02      903.99     45.19 o 
  -4   1  11      547.71      571.18     29.80 o 
  -3   1  11       29.34       25.00      8.87 o 
  -2   1  11      476.50      485.85     40.00 o 
  -1   1  11        5.17       28.57      9.61 o 
   0   1  11      125.85      106.26     20.88 o 
   1   1  11      690.88      718.30     15.18 o 
   2   1  11      136.75      129.85      9.49 o 
   3   1  11      912.46      908.70     18.36 o 
   4   1  11      192.92      176.67     10.74 o 
   5   1  11      113.25      112.10     11.64 o 
   6   1  11      699.10      659.16     13.86 o 
   7   1  11       60.85       62.23     13.52 o 
   8   1  11      250.59      273.61     15.53 o 
 -10   2  11        9.07       12.97     16.27 o 
  -9   2  11       27.29       31.64     13.64 o 
  -8   2  11        0.06       20.62     12.33 o 
  -7   2  11       67.59       58.37     11.65 o 
  -6   2  11      154.46      178.57     17.45 o 
  -5   2  11       49.05       58.20     14.51 o 
  -4   2  11      149.04      158.39      9.77 o 
  -3   2  11      114.28      126.49      9.15 o 
  -2   2  11      325.92      344.03     11.27 o 
  -1   2  11      198.49      240.74     21.67 o 
   0   2  11       10.44        3.54      8.80 o 
   1   2  11       31.88       31.64      8.94 o 
   2   2  11      876.44      855.49     27.25 o 
   3   2  11       29.34       34.68      9.91 o 
   4   2  11      446.60      422.86     34.21 o 
   5   2  11        0.72       -6.86     17.06 o 
   6   2  11        0.37      -10.39     12.34 o 
   7   2  11       14.21        5.31     16.76 o 
   8   2  11      118.41      134.30     15.11 o 
 -10   3  11        1.37       21.09     20.88 o 
  -9   3  11       99.77      103.12     17.74 o 
  -8   3  11      258.71      291.42     36.08 o 
  -7   3  11       11.14       24.59     15.49 o 
  -6   3  11      156.92      144.70     11.23 o 
  -5   3  11       46.51       84.45     10.05 o 
  -4   3  11      340.68      334.49     10.26 o 
  -3   3  11      307.73      287.74      9.84 o 
  -2   3  11      697.62      677.43     14.70 o 
  -1   3  11       10.22        8.23      8.87 o 
   0   3  11      186.84      175.17     15.59 o 
   1   3  11      539.44      544.15     17.16 o 
   2   3  11       67.76       57.17     11.18 o 
   3   3  11       66.65       61.55     10.05 o 
   4   3  11      325.97      303.10     11.58 o 
   5   3  11      219.61      227.36     12.13 o 
   6   3  11      796.63      755.90     15.99 o 
   7   3  11       40.85       22.92     13.93 o 
   8   3  11      347.31      386.48     32.45 o 
 -10   4  11        0.76       13.20     16.01 o 
  -9   4  11       27.79       30.47     20.68 o 
  -8   4  11       23.78       -0.38     12.81 o 
  -7   4  11       38.47       43.72     11.84 o 
  -6   4  11       36.35       59.05     11.15 o 
  -5   4  11      317.40      297.92     11.02 o 
  -4   4  11        0.53       -0.50      9.63 o 
  -3   4  11       29.96       16.60     23.23 o 
  -2   4  11      285.14      283.92      9.84 o 
  -1   4  11      889.24      906.95     18.84 o 
   0   4  11       34.76       27.55      9.15 o 
   1   4  11      325.59      332.75     10.12 o 
   2   4  11      536.27      581.97     12.84 o 
   3   4  11       18.19       19.96     11.18 o 
   4   4  11      124.52       93.96     11.30 o 
   5   4  11       48.27       26.51     11.92 o 
   6   4  11        1.45      -11.35     13.63 o 
   7   4  11      154.58      132.90     14.35 o 
   8   4  11        5.56        9.43     16.15 o 
 -10   5  11       61.15       48.70     16.49 o 
  -9   5  11       29.05        4.45     14.61 o 
  -8   5  11       15.88        5.02     12.82 o 
  -7   5  11      120.06      121.74     20.88 o 
  -6   5  11       29.00       20.83     11.16 o 
  -5   5  11       99.40       97.32     29.51 o 
  -4   5  11      195.87      202.93     10.26 o 
  -3   5  11      362.04      371.91     10.26 o 
  -2   5  11       32.09       26.20     11.67 o 
  -1   5  11      191.21      178.31     17.35 o 
   0   5  11      210.82      229.28      9.70 o 
   1   5  11      131.89      133.27     21.17 o 
   2   5  11      163.03      154.37     14.90 o 
   3   5  11     1019.81     1046.44     23.14 o 
   4   5  11        7.25       -4.71     20.98 o 
   5   5  11      342.59      351.23     12.82 o 
   6   5  11       59.28       72.97     13.09 o 
   7   5  11      100.91       92.17     16.47 o 
   8   5  11      396.40      417.74     17.84 o 
  -9   6  11        4.36        4.04     14.69 o 
  -8   6  11       96.75      109.90     13.64 o 
  -7   6  11        0.27      -10.15     20.39 o 
  -6   6  11       66.84      145.57     24.12 o 
  -5   6  11       49.12       33.80     10.66 o 
  -4   6  11      114.45      133.37     10.25 o 
  -3   6  11       43.14       59.12      9.63 o 
  -2   6  11       49.83       44.72      9.56 o 
  -1   6  11        4.92       -2.27     10.78 o 
   0   6  11       17.02       -1.18      9.42 o 
   1   6  11       48.82       43.38      9.63 o 
   2   6  11      174.64      168.46     10.19 o 
   3   6  11        2.31      -10.98     10.98 o 
   4   6  11      432.13      437.32     20.68 o 
   5   6  11       27.98       13.19     12.13 o 
   6   6  11        0.56        2.70     13.66 o 
   7   6  11       34.55       62.25     14.90 o 
  -9   7  11        0.38      -15.23     15.94 o 
  -8   7  11       35.41       46.13     17.16 o 
  -7   7  11       29.41        7.35     13.53 o 
  -6   7  11       50.41       41.33     14.80 o 
  -5   7  11        0.69       -9.93     12.06 o 
  -4   7  11       47.11       48.90     10.60 o 
  -3   7  11       50.07       52.73      9.98 o 
  -2   7  11      571.70      571.87     24.90 o 
  -1   7  11        6.60       12.53      9.63 o 
   0   7  11       77.96      101.11      9.91 o 
   1   7  11      315.18      314.29     13.33 o 
   2   7  11       72.55       81.22     10.68 o 
   3   7  11      178.79      220.34     19.21 o 
   4   7  11      204.11      194.73     12.20 o 
   5   7  11       38.15       42.00     12.61 o 
   6   7  11      584.70      632.18     25.10 o 
   7   7  11       61.22       57.63     18.04 o 
  -9   8  11        2.34      -10.78     23.72 o 
  -8   8  11       10.48       15.62     19.02 o 
  -7   8  11       12.81        9.64     13.51 o 
  -6   8  11      100.86      129.79     12.33 o 
  -5   8  11        7.20       -5.95     11.36 o 
  -4   8  11      106.74      127.11     11.22 o 
  -3   8  11       20.34       12.66     10.66 o 
  -2   8  11      447.48      403.03     28.23 o 
  -1   8  11      313.96      355.51     11.23 o 
   0   8  11       87.56       77.80     10.53 o 
   1   8  11      154.12      175.74     10.95 o 
   2   8  11       22.86       21.44     10.95 o 
   3   8  11        1.12        5.82     11.44 o 
   4   8  11        6.79       -0.42     13.04 o 
   5   8  11      325.48      299.27     14.35 o 
   6   8  11        5.86        4.25     27.25 o 
   7   8  11      157.62      151.41     25.29 o 
  -8   9  11        6.38       -1.61     15.80 o 
  -7   9  11        4.56        8.32     13.98 o 
  -6   9  11      155.91      128.48     16.47 o 
  -5   9  11      284.50      286.84     31.27 o 
  -4   9  11      406.58      406.76     12.65 o 
  -3   9  11       59.77       61.99     11.22 o 
  -2   9  11      259.08      250.24     17.84 o 
  -1   9  11       54.74       44.77     10.88 o 
   0   9  11       56.72       66.14     11.09 o 
   1   9  11       18.10       23.21     11.16 o 
   2   9  11        4.08       -1.96     11.37 o 
   3   9  11       88.22      116.88     21.37 o 
   4   9  11        2.14       10.39     12.55 o 
   5   9  11      100.43      146.94     18.82 o 
   6   9  11       21.91       58.87     37.64 o 
  -7  10  11        4.31       23.78     15.45 o 
  -6  10  11        5.90        6.07     27.06 o 
  -5  10  11       59.63       81.44     33.23 o 
  -4  10  11      111.91      102.66     12.19 o 
  -3  10  11      129.03      133.80     11.99 o 
  -2  10  11        0.11       -1.72     11.44 o 
  -1  10  11       57.83       70.67     11.64 o 
   0  10  11        3.33        3.15     11.44 o 
   1  10  11      113.05       76.03     14.80 o 
   2  10  11        1.65       -0.27     18.23 o 
   3  10  11       43.70       33.51     20.00 o 
   4  10  11       65.01       72.03     18.72 o 
   5  10  11        7.64       16.08     15.67 o 
  -7  11  11       96.37       92.86     43.72 o 
  -6  11  11       12.61        8.39     25.39 o 
  -5  11  11        1.16        7.94     13.85 o 
  -4  11  11        0.35      -13.44     13.44 o 
  -3  11  11        0.90       -1.54     12.26 o 
  -2  11  11       17.20       31.99     12.06 o 
  -1  11  11       25.60       28.97     12.65 o 
   0  11  11        8.44       -5.37     14.12 o 
   1  11  11       10.95       28.63     16.57 o 
   2  11  11        0.01        2.25     13.45 o 
   3  11  11        7.86        5.94     27.45 o 
   4  11  11        0.14        8.43     14.70 o 
   5  11  11       62.87       53.80     16.71 o 
  -6  12  11        1.79       -9.23     16.13 o 
  -5  12  11       90.07       92.75     15.72 o 
  -4  12  11      130.18      135.52     30.10 o 
  -3  12  11       26.47       26.03     13.86 o 
  -2  12  11      111.77      154.92     36.27 o 
  -1  12  11       35.86       19.55     13.58 o 
   0  12  11       58.34       61.19     13.79 o 
   1  12  11        2.76       -5.59     15.39 o 
   2  12  11      156.99      159.21     14.70 o 
   3  12  11        0.10       35.29     15.67 o 
   4  12  11        9.25       -3.14     16.36 o 
  -4  13  11      122.19      119.37     25.88 o 
  -3  13  11        1.23        5.04     15.45 o 
  -2  13  11       10.81       23.19     17.25 o 
  -1  13  11       76.69       61.73     14.69 o 
   0  13  11      331.83      316.09     28.82 o 
   1  13  11        7.81        0.49     15.67 o 
   2  13  11       27.28       39.90     15.94 o 
  -2  14  11       27.31       25.12     16.29 o 
  -1  14  11      147.23      171.59     24.51 o 
   0  14  11       10.84       20.88     16.36 o 
 -10   0  12       45.80       68.05     16.50 o 
  -9   0  12       43.61       24.98     16.27 o 
  -8   0  12      422.57      382.46     14.07 o 
  -7   0  12       41.54       58.92     19.41 o 
  -6   0  12      363.41      346.17     40.00 o 
  -5   0  12      100.66      114.31     30.19 o 
  -4   0  12       72.15       66.41     22.84 o 
  -3   0  12      455.78      416.31     25.98 o 
  -2   0  12     1034.98      949.84     74.50 o 
  -1   0  12       14.67       12.74     14.02 o 
   0   0  12       19.37       16.72      9.49 o 
   1   0  12      630.06      638.75     42.06 o 
   2   0  12      385.25      394.55     46.47 o 
   3   0  12      120.44      114.69     11.09 o 
   4   0  12       95.34       97.37     21.96 o 
   5   0  12      171.61      171.39     12.75 o 
   6   0  12      513.36      541.65     14.56 o 
   7   0  12      270.06      274.01     15.18 o 
   8   0  12       11.88       16.13     16.70 o 
 -10   1  12       22.82       14.11     24.02 o 
  -9   1  12       25.30       30.76     14.35 o 
  -8   1  12        9.07        3.14     13.17 o 
  -7   1  12      187.68      193.83     12.61 o 
  -6   1  12      338.18      363.66     12.20 o 
  -5   1  12      837.11      859.29     18.64 o 
  -4   1  12       20.09       26.42     26.27 o 
  -3   1  12       10.10       -4.33      9.70 o 
  -2   1  12      351.27      345.43     10.25 o 
  -1   1  12      106.82      103.89      9.56 o 
   0   1  12       10.85       -0.34      9.61 o 
   1   1  12      621.38      617.83     29.51 o 
   2   1  12      960.43      911.42     61.86 o 
   3   1  12       75.65       62.82     11.02 o 
   4   1  12       35.83       26.42     11.64 o 
   5   1  12        4.61      -12.40     12.40 o 
   6   1  12        4.06      -12.84     17.65 o 
   7   1  12        1.71       15.84     16.47 o 
   8   1  12       87.71       74.40     16.84 o 
 -10   2  12        0.13      -10.64     28.33 o 
  -9   2  12        1.45        5.68     14.34 o 
  -8   2  12        0.78        6.27     13.24 o 
  -7   2  12        0.56       13.90     15.49 o 
  -6   2  12      170.45      148.22     11.96 o 
  -5   2  12        1.68      -10.95     10.95 o 
  -4   2  12      825.36      740.76     26.08 o 
  -3   2  12      300.91      287.90     10.40 o 
  -2   2  12       34.83       22.02      9.70 o 
  -1   2  12      294.23      302.60     10.26 o 
   0   2  12       16.77       26.08     13.33 o 
   1   2  12     1509.16     1437.07     57.84 o 
   2   2  12        6.45        2.36     10.19 o 
   3   2  12       52.43       66.24     10.95 o 
   4   2  12      318.58      314.93     19.61 o 
   5   2  12        1.93       -2.32     29.70 o 
   6   2  12      122.86      110.47     13.58 o 
   7   2  12      113.28      120.25     29.02 o 
  -9   3  12       39.47       17.95     14.75 o 
  -8   3  12        0.46       10.69     13.30 o 
  -7   3  12        0.44        4.94     13.72 o 
  -6   3  12       55.01       37.99     11.78 o 
  -5   3  12        1.05        5.50     17.16 o 
  -4   3  12       98.52      122.63     15.69 o 
  -3   3  12       30.63       42.22     19.02 o 
  -2   3  12       24.36       17.35      9.90 o 
  -1   3  12       15.91       -0.78     12.55 o 
   0   3  12       37.59       54.92      9.77 o 
   1   3  12      515.73      501.24     14.41 o 
   2   3  12        0.33       -0.81     10.33 o 
   3   3  12      118.27      136.07     11.23 o 
   4   3  12       61.24       58.24     11.92 o 
   5   3  12        1.70       14.57     12.55 o 
   6   3  12       86.08       76.70     13.79 o 
   7   3  12       15.43        1.85     19.12 o 
  -9   4  12       39.00       43.54     14.88 o 
  -8   4  12       16.15       -0.46     13.72 o 
  -7   4  12       18.90       22.83     30.39 o 
  -6   4  12       35.38       57.07     22.45 o 
  -5   4  12       11.82       12.75     15.00 o 
  -4   4  12       25.78       28.45     10.74 o 
  -3   4  12      211.78      196.35     10.61 o 
  -2   4  12       14.39       -1.96     10.12 o 
  -1   4  12     1239.96     1196.63     25.37 o 
   0   4  12       55.79       53.07     17.35 o 
   1   4  12       58.54       64.07     10.40 o 
   2   4  12      925.07      907.03     36.76 o 
   3   4  12      129.21      136.80     14.31 o 
   4   4  12      375.56      396.94     12.89 o 
   5   4  12       16.42       20.44     12.68 o 
   6   4  12      204.28      223.30     14.48 o 
   7   4  12      255.79      231.22     16.63 o 
  -9   5  12       82.01       77.76     16.07 o 
  -8   5  12       32.51       47.95     21.37 o 
  -7   5  12       55.46       69.21     16.08 o 
  -6   5  12      123.02      116.35     12.34 o 
  -5   5  12       15.98       21.48     11.44 o 
  -4   5  12        4.09      -10.88     10.88 o 
  -3   5  12       63.44       84.91     10.47 o 
  -2   5  12       93.19       82.03     10.40 o 
  -1   5  12      345.92      357.43     10.88 o 
   0   5  12        1.32       -5.24     10.12 o 
   1   5  12      138.18      125.59     14.80 o 
   2   5  12       68.97       81.27     11.02 o 
   3   5  12      182.39      139.43     11.77 o 
   4   5  12       48.02       37.74     12.19 o 
   5   5  12       33.90       -1.76     12.96 o 
   6   5  12       84.52       69.04     14.61 o 
   7   5  12       18.80       35.82     31.96 o 
  -9   6  12      143.41      140.79     18.92 o 
  -8   6  12       12.25      -14.48     14.48 o 
  -7   6  12        9.51       27.85     14.31 o 
  -6   6  12        6.22       14.80     21.57 o 
  -5   6  12       22.23       25.96     11.50 o 
  -4   6  12      196.40      188.80     11.43 o 
  -3   6  12        0.70       10.44     12.55 o 
  -2   6  12      213.36      245.47     11.86 o 
  -1   6  12      335.56      354.57     21.76 o 
   0   6  12        8.35       26.39     20.29 o 
   1   6  12       82.24       89.03     10.88 o 
   2   6  12        2.00       -2.13     11.47 o 
   3   6  12        3.29       17.09     11.58 o 
   4   6  12      249.14      277.35     27.06 o 
   5   6  12        8.56       24.36      9.28 o 
   6   6  12       96.87      106.26     14.97 o 
   7   6  12       88.37       65.26     16.91 o 
  -8   7  12        6.08       19.29     15.51 o 
  -7   7  12        5.99        6.65     13.71 o 
  -6   7  12        1.72       18.00     12.39 o 
  -5   7  12       37.31       12.98     11.85 o 
  -4   7  12        0.15      -11.37     11.37 o 
  -3   7  12       97.58      113.37     15.98 o 
  -2   7  12       28.18       48.47     10.81 o 
  -1   7  12        6.67        5.63     10.74 o 
   0   7  12      276.66      266.52     11.51 o 
   1   7  12        1.89       22.79     11.02 o 
   2   7  12        5.68        6.47     11.37 o 
   3   7  12       56.89       38.21     12.13 o 
   4   7  12       17.37       13.33     12.62 o 
   5   7  12      173.19      181.90     14.42 o 
   6   7  12       12.31      -15.46     15.94 o 
  -8   8  12      122.31      118.29     16.33 o 
  -7   8  12        7.11        9.22     14.34 o 
  -6   8  12      339.48      318.69     14.48 o 
  -5   8  12      110.51      125.15     22.16 o 
  -4   8  12       20.00       32.22     11.71 o 
  -3   8  12      174.48      160.87     11.84 o 
  -2   8  12       26.91       21.13     12.94 o 
  -1   8  12       33.79       25.67     11.23 o 
   0   8  12      228.51      212.28     11.85 o 
   1   8  12      139.79      167.26     15.10 o 
   2   8  12      126.87      129.39     16.18 o 
   3   8  12       92.65      122.19     12.61 o 
   4   8  12      108.53       97.46     14.07 o 
   5   8  12        6.92       13.06     25.10 o 
   6   8  12       35.68       37.04     18.72 o 
  -7   9  12       71.94       83.46     15.86 o 
  -6   9  12       55.71       66.80     14.27 o 
  -5   9  12        4.12       -3.73     19.02 o 
  -4   9  12       42.59       74.91     31.86 o 
  -3   9  12      339.33      397.95     29.61 o 
  -2   9  12       88.11       93.69     11.99 o 
  -1   9  12      151.50      180.47     11.99 o 
   0   9  12       10.40       24.75     11.71 o 
   1   9  12      296.54      276.91     12.61 o 
   2   9  12      259.00      294.41     13.03 o 
   3   9  12       93.80       81.79     19.90 o 
   4   9  12      201.73      223.04     14.90 o 
   5   9  12       30.84       27.45     16.08 o 
  -7  10  12       21.73       14.91     31.37 o 
  -6  10  12        0.21      -15.52     15.52 o 
  -5  10  12       39.88       70.43     13.98 o 
  -4  10  12       40.84       42.19     20.78 o 
  -3  10  12       98.58      101.58     12.67 o 
  -2  10  12      153.83      182.03     23.33 o 
  -1  10  12        0.57       16.49     12.20 o 
   0  10  12        4.56      -12.34     12.34 o 
   1  10  12        2.64        4.15     12.55 o 
   2  10  12       10.02       11.81     13.66 o 
   3  10  12       22.29       29.12     14.28 o 
   4  10  12       72.58       50.23     16.15 o 
  -6  11  12        6.89       -4.61     16.27 o 
  -5  11  12        3.20        1.68     15.65 o 
  -4  11  12        5.49      -33.01     34.02 o 
  -3  11  12       61.69       45.83     13.99 o 
  -2  11  12      231.51      212.14     14.42 o 
  -1  11  12       67.07       83.42     14.51 o 
   0  11  12      347.47      331.96     21.57 o 
   1  11  12       54.59      115.49     14.07 o 
   2  11  12        0.86       18.72     14.28 o 
   3  11  12       38.60       35.86     20.39 o 
   4  11  12       88.09       69.26     26.76 o 
  -4  12  12        3.02       21.31     15.94 o 
  -3  12  12       75.95       69.13     15.80 o 
  -2  12  12       23.90       25.26     14.62 o 
  -1  12  12       24.52       26.99     14.42 o 
   0  12  12        0.12        3.11     14.61 o 
   1  12  12       71.92       78.23     15.74 o 
   2  12  12       18.86       25.12     17.94 o 
  -2  13  12        1.73       29.41     22.84 o 
  -1  13  12        9.32       23.80     16.22 o 
   0  13  12        9.86       20.25     19.80 o 
  -9   1  13        3.92       -4.48     16.01 o 
  -8   1  13       29.34       35.78     17.16 o 
  -7   1  13       41.05       41.35     13.24 o 
  -6   1  13      527.13      480.83     13.58 o 
  -5   1  13       72.83       81.29     33.53 o 
  -4   1  13       70.22       58.38     19.12 o 
  -3   1  13      137.18      134.91     19.41 o 
  -2   1  13        6.52       10.74     10.40 o 
  -1   1  13       11.77       -0.55     10.33 o 
   0   1  13      713.55      714.62     44.70 o 
   1   1  13      146.05      149.85     11.29 o 
   2   1  13      474.95      484.38     12.48 o 
   3   1  13      748.75      704.77     26.08 o 
   4   1  13      246.88      233.42     19.12 o 
   5   1  13      175.28      188.70     13.65 o 
   6   1  13        0.54        6.10     28.82 o 
   7   1  13      178.29      189.36     16.84 o 
  -9   2  13        0.62      -16.15     16.15 o 
  -8   2  13       29.58       15.01     14.28 o 
  -7   2  13        0.76        9.88     13.72 o 
  -6   2  13      138.17      121.39     15.78 o 
  -5   2  13       36.77       59.94     27.45 o 
  -4   2  13        3.84       -3.18     11.30 o 
  -3   2  13        2.29       24.86     33.04 o 
  -2   2  13        0.40       -9.36     10.53 o 
  -1   2  13        6.22       -2.89     10.53 o 
   0   2  13        7.80        9.39     10.53 o 
   1   2  13      244.88      230.76     17.16 o 
   2   2  13      115.75      128.41     11.64 o 
   3   2  13      141.56      138.83     15.98 o 
   4   2  13       36.91       13.71     12.82 o 
   5   2  13       14.33        1.57     13.45 o 
   6   2  13       89.44       64.81     14.69 o 
   7   2  13        4.58      -16.56     16.56 o 
  -9   3  13       52.35       86.97     27.74 o 
  -8   3  13        7.87        8.32     14.48 o 
  -7   3  13       59.48       61.08     13.38 o 
  -6   3  13       69.17       68.28     13.72 o 
  -5   3  13        6.16       17.45     11.92 o 
  -4   3  13      158.24      138.17     11.78 o 
  -3   3  13        3.85       -5.68     11.09 o 
  -2   3  13      118.01      123.36     23.72 o 
  -1   3  13      894.09      862.12     44.60 o 
   0   3  13      129.95      112.85     11.30 o 
   1   3  13        6.53       13.05     11.23 o 
   2   3  13      404.51      404.02     12.55 o 
   3   3  13        1.37       18.81     18.53 o 
   4   3  13      197.25      199.30     13.31 o 
   5   3  13      305.17      306.83     14.42 o 
   6   3  13        0.07       -8.90     17.25 o 
   7   3  13      220.38      227.63     17.33 o 
  -9   4  13        7.94       12.44     16.42 o 
  -8   4  13       18.13       20.98     14.62 o 
  -7   4  13        1.62      -13.72     13.72 o 
  -6   4  13       51.75       57.93     12.89 o 
  -5   4  13      243.99      203.11     12.68 o 
  -4   4  13       71.63       76.41     28.63 o 
  -3   4  13        1.37        4.31     11.23 o 
  -2   4  13      315.36      340.34     21.37 o 
  -1   4  13       14.92       23.51     12.65 o 
   0   4  13        0.60      -11.23     11.23 o 
   1   4  13       11.58        5.98     18.92 o 
   2   4  13       43.95       59.07     11.78 o 
   3   4  13        3.43       -3.73     15.69 o 
   4   4  13       84.36       49.86     15.98 o 
   5   4  13        3.78       18.02     13.86 o 
   6   4  13       80.86       50.64     16.01 o 
  -8   5  13        2.56       17.35     15.65 o 
  -7   5  13       95.23      101.56     14.20 o 
  -6   5  13      218.09      233.54     20.39 o 
  -5   5  13        5.71       -4.52     12.27 o 
  -4   5  13      223.51      207.93     12.26 o 
  -3   5  13       82.60       58.09     11.64 o 
  -2   5  13       43.56       60.61     11.30 o 
  -1   5  13        4.43       16.66     15.59 o 
   0   5  13      120.93      108.96     11.50 o 
   1   5  13       59.35       63.01     11.64 o 
   2   5  13      133.41      140.87     12.13 o 
   3   5  13        2.30        1.27     12.33 o 
   4   5  13       10.24       34.54     28.14 o 
   5   5  13      212.18      180.86     15.00 o 
   6   5  13       27.43       52.31     16.08 o 
  -8   6  13       18.32        5.59     16.13 o 
  -7   6  13        0.08      -14.27     14.27 o 
  -6   6  13       31.82       40.62     19.90 o 
  -5   6  13       16.67       40.57     12.34 o 
  -4   6  13       10.91        8.12     11.92 o 
  -3   6  13      214.81      212.32     12.20 o 
  -2   6  13       96.60       70.48     26.37 o 
  -1   6  13       12.14       17.83     11.37 o 
   0   6  13       72.60       96.30     15.49 o 
   1   6  13       32.18       37.52     11.71 o 
   2   6  13        0.80        5.81     14.80 o 
   3   6  13      268.49      243.09     13.17 o 
   4   6  13        1.38       -8.36     26.66 o 
   5   6  13       12.63       23.79     17.16 o 
   6   6  13        2.24       14.31     22.65 o 
  -8   7  13        3.16       18.16     16.41 o 
  -7   7  13       21.62       37.24     17.25 o 
  -6   7  13        2.39       -7.96     13.93 o 
  -5   7  13        4.39       12.73     18.92 o 
  -4   7  13       97.11       75.59     12.40 o 
  -3   7  13      313.26      309.60     14.51 o 
  -2   7  13       35.99       31.76     11.92 o 
  -1   7  13        1.94        9.96     11.86 o 
   0   7  13       47.95       49.51     11.85 o 
   1   7  13       33.06       43.99     11.99 o 
   2   7  13       40.50       49.48     16.18 o 
   3   7  13       39.37       35.53     12.82 o 
   4   7  13      100.40      110.86     14.56 o 
   5   7  13        4.39       15.39     15.80 o 
  -7   8  13       90.11       88.33     19.12 o 
  -6   8  13       54.45       47.92     14.68 o 
  -5   8  13       93.20       74.70     14.06 o 
  -4   8  13      157.64      172.72     13.09 o 
  -3   8  13       10.31      -15.29     15.29 o 
  -2   8  13      205.54      228.12     12.89 o 
  -1   8  13      159.01      169.98     12.48 o 
   0   8  13        1.28       -3.33     12.20 o 
   1   8  13       62.38       68.31     14.21 o 
   2   8  13        0.70       15.38     12.82 o 
   3   8  13       22.77        0.59     14.14 o 
   4   8  13      160.18      129.84     15.11 o 
   5   8  13       19.50       10.20     24.31 o 
  -6   9  13       25.76       25.49     15.79 o 
  -5   9  13       13.78        2.59     14.55 o 
  -4   9  13       11.01       22.61     13.99 o 
  -3   9  13      164.96      150.43     17.35 o 
  -2   9  13       58.27       64.94     12.82 o 
  -1   9  13        2.03      -16.47     16.47 o 
   0   9  13        8.65       -2.20     12.68 o 
   1   9  13        1.00        6.28     20.49 o 
   2   9  13        2.70      -12.06     17.35 o 
   3   9  13        3.84      -14.76     14.76 o 
   4   9  13       15.60       37.29     16.29 o 
  -5  10  13       62.13       54.75     16.00 o 
  -4  10  13        1.24        3.34     14.55 o 
  -3  10  13       13.85       25.54     14.34 o 
  -2  10  13        2.60       -3.49     14.00 o 
  -1  10  13       74.99       32.86     21.67 o 
   0  10  13       10.99       23.67     14.21 o 
   1  10  13        8.65       24.51     14.28 o 
   2  10  13        5.91        9.71     14.70 o 
   3  10  13        1.08        4.10     21.37 o 
  -4  11  13       22.21       46.32     20.39 o 
  -3  11  13        1.14        2.86     15.72 o 
  -2  11  13       71.27       51.01     15.66 o 
  -1  11  13        1.09        2.60     14.76 o 
   0  11  13       13.66        3.33     15.53 o 
   1  11  13       64.00       31.08     16.08 o 
   2  11  13       84.21       39.78     16.57 o 
  -2  12  13        0.93       21.32     16.22 o 
  -1  12  13       48.36       65.71     16.36 o 
   0  12  13        1.23        7.35     16.50 o 
  -8   0  14        7.85       15.25     16.01 o 
  -7   0  14        1.19       11.56     18.92 o 
  -6   0  14      110.87       97.99     13.58 o 
  -5   0  14        7.67       -0.28     18.92 o 
  -4   0  14        6.42       12.24     12.13 o 
  -3   0  14       51.76       63.72     11.85 o 
  -2   0  14      170.45      147.44     18.14 o 
  -1   0  14      286.12      279.37     29.41 o 
   0   0  14      281.31      247.89     22.06 o 
   1   0  14      263.63      225.73     25.68 o 
   2   0  14       21.05        7.94     12.47 o 
   3   0  14       53.82       48.61     12.96 o 
   4   0  14      112.74      121.75     15.00 o 
   5   0  14      334.47      336.45     25.88 o 
   6   0  14       41.21       56.10     16.42 o 
  -8   1  14      239.46      222.23     32.94 o 
  -7   1  14       44.46       41.08     14.42 o 
  -6   1  14        3.42       15.51     23.63 o 
  -5   1  14       61.66       26.33     12.96 o 
  -4   1  14       15.14       15.08     12.20 o 
  -3   1  14       85.71       85.29     20.49 o 
  -2   1  14      267.87      247.26     12.26 o 
  -1   1  14      202.36      177.60     12.20 o 
   0   1  14      117.92      130.60     25.59 o 
   1   1  14        4.03       -4.75     12.13 o 
   2   1  14        5.91       14.46     12.40 o 
   3   1  14        8.67       -0.24     12.89 o 
   4   1  14        3.29       14.29     13.66 o 
   5   1  14       45.26       53.87     14.70 o 
   6   1  14        0.05        3.73     34.21 o 
  -8   2  14        3.53       15.88     25.10 o 
  -7   2  14       18.07        7.63     14.28 o 
  -6   2  14       48.34       24.69     15.98 o 
  -5   2  14       99.13       90.03     13.03 o 
  -4   2  14       16.50       13.30     12.27 o 
  -3   2  14       31.43        8.82     13.53 o 
  -2   2  14        2.67        9.93     12.35 o 
  -1   2  14        1.48        4.22     16.27 o 
   0   2  14        4.66       12.00     11.92 o 
   1   2  14      261.56      260.34     28.04 o 
   2   2  14        8.62       15.60     14.70 o 
   3   2  14      156.98      156.44     13.31 o 
   4   2  14        0.18      -13.72     13.72 o 
   5   2  14       52.09       54.12     14.83 o 
   6   2  14      117.85      144.04     16.84 o 
  -8   3  14       21.42       31.68     16.15 o 
  -7   3  14       50.91       69.01     14.48 o 
  -6   3  14        3.30      -12.55     19.80 o 
  -5   3  14        9.57       19.42     12.96 o 
  -4   3  14      155.48      171.37     12.82 o 
  -3   3  14        0.09       24.81     17.94 o 
  -2   3  14        3.89       12.03     11.92 o 
  -1   3  14        1.62       23.26     11.85 o 
   0   3  14       76.43       88.86     29.70 o 
   1   3  14      361.47      341.41     13.17 o 
   2   3  14      156.47      183.10     12.96 o 
   3   3  14        6.09        3.83     13.17 o 
   4   3  14      123.17      100.88     14.35 o 
   5   3  14        5.99      -14.66     14.90 o 
   6   3  14        7.03       15.00     40.88 o 
  -8   4  14       45.77       62.80     16.42 o 
  -7   4  14       57.28       35.21     14.83 o 
  -6   4  14        2.21       24.10     13.86 o 
  -5   4  14       71.89       41.86     15.78 o 
  -4   4  14       84.09       70.14     12.89 o 
  -3   4  14        3.70        0.69     12.34 o 
  -2   4  14      320.54      293.47     12.96 o 
  -1   4  14        0.05        5.96     13.33 o 
   0   4  14       40.50       41.86     12.34 o 
   1   4  14      144.63      147.83     12.82 o 
   2   4  14       88.45      107.27     12.96 o 
   3   4  14      113.12      110.21     13.72 o 
   4   4  14       27.79       32.77     17.84 o 
   5   4  14       54.31       70.44     16.01 o 
  -7   5  14       10.66       -6.45     18.82 o 
  -6   5  14       24.85       14.72     21.67 o 
  -5   5  14        5.36       -3.66     13.24 o 
  -4   5  14       10.93       19.55     12.94 o 
  -3   5  14       15.83       14.50     12.54 o 
  -2   5  14       91.56       90.00     13.33 o 
  -1   5  14      103.34       96.61     22.45 o 
   0   5  14       19.41       23.36     12.40 o 
   1   5  14       15.30       17.69     12.53 o 
   2   5  14      167.44      148.93     17.74 o 
   3   5  14       77.19       89.22     14.00 o 
   4   5  14        2.38        1.46     18.82 o 
   5   5  14      159.15      121.16     16.70 o 
  -7   6  14       74.26       83.30     16.21 o 
  -6   6  14        5.20       -5.97     21.37 o 
  -5   6  14        0.79        7.26     13.86 o 
  -4   6  14        2.51        2.03     22.45 o 
  -3   6  14       45.08       42.25     12.61 o 
  -2   6  14       58.23       29.93     12.55 o 
  -1   6  14        0.07       12.06     12.20 o 
   0   6  14        4.12       -4.02     23.04 o 
   1   6  14       36.23       34.70     12.75 o 
   2   6  14        8.90      -10.39     13.59 o 
   3   6  14       73.88       66.98     14.42 o 
   4   6  14       11.79       17.46     14.83 o 
   5   6  14      244.64      273.84     17.40 o 
  -7   7  14        7.83      -11.82     16.56 o 
  -6   7  14       12.45       19.56     15.73 o 
  -5   7  14       29.95       43.35     14.27 o 
  -4   7  14      132.69      135.97     27.74 o 
  -3   7  14        1.10       -2.03     19.80 o 
  -2   7  14        6.79        3.73     12.75 o 
  -1   7  14      120.83      111.46     13.10 o 
   0   7  14        7.65        5.39     14.80 o 
   1   7  14       11.76       17.74     13.73 o 
   2   7  14       24.39       25.59     14.14 o 
   3   7  14        0.38      -14.63     14.63 o 
   4   7  14       64.13       50.78     16.36 o 
  -6   8  14        1.70       18.05     16.28 o 
  -5   8  14       56.80       31.73     29.90 o 
  -4   8  14        0.87       10.50     14.34 o 
  -3   8  14       17.07       18.36     14.70 o 
  -2   8  14        0.79       12.89     13.79 o 
  -1   8  14      111.47      141.71     20.78 o 
   0   8  14      214.14      188.85     14.56 o 
   1   8  14       36.14       22.09     33.82 o 
   2   8  14       40.27       55.10     21.76 o 
   3   8  14       58.32       75.20     24.21 o 
  -5   9  14      156.24      136.16     16.62 o 
  -4   9  14       51.10       28.33     22.55 o 
  -3   9  14        0.06      -14.62     14.62 o 
  -2   9  14        4.29        3.56     14.48 o 
  -1   9  14        3.84       13.41     28.43 o 
   0   9  14       15.85       11.10     14.56 o 
   1   9  14       23.09       35.29     14.83 o 
   2   9  14        6.79      -12.50     15.87 o 
   3   9  14        0.11       -5.54     16.57 o 
  -4  10  14       10.53       21.31     18.33 o 
  -3  10  14        0.06      -16.22     16.22 o 
  -2  10  14        1.91        4.88     15.87 o 
  -1  10  14       38.11       25.08     16.01 o 
   0  10  14      143.07      138.26     16.36 o 
   1  10  14       52.41       69.76     42.94 o 
  -7   1  15        6.81        4.80     21.17 o 
  -6   1  15       22.44       26.37     14.56 o 
  -5   1  15        5.32        1.26     36.17 o 
  -4   1  15       30.72       25.72     13.24 o 
  -3   1  15       14.35      -11.09     12.96 o 
  -2   1  15       20.60       25.02     12.75 o 
  -1   1  15       95.50      111.75     12.96 o 
   0   1  15        0.61       -9.36     22.84 o 
   1   1  15      426.93      390.45     14.90 o 
   2   1  15       75.79       87.80     13.58 o 
   3   1  15       10.16       -0.45     14.28 o 
   4   1  15       18.39       13.88     14.97 o 
   5   1  15       30.56       13.63     16.70 o 
  -7   2  15        2.20        6.86     16.08 o 
  -6   2  15        1.23       21.47     14.42 o 
  -5   2  15       10.49        8.26     13.93 o 
  -4   2  15       46.97       31.88     13.38 o 
  -3   2  15       23.33       21.52     13.10 o 
  -2   2  15       15.74       11.96     18.14 o 
  -1   2  15       33.39       55.24     15.00 o 
   0   2  15        0.24      -19.87     30.88 o 
   1   2  15       23.91       23.65     13.17 o 
   2   2  15       32.04       38.33     13.72 o 
   3   2  15      119.50      115.06     26.76 o 
   4   2  15        6.99      -14.06     20.59 o 
   5   2  15        3.99        4.19     16.71 o 
  -7   3  15       32.72       -1.08     34.80 o 
  -6   3  15      170.20      180.66     15.11 o 
  -5   3  15       13.18      -11.59     17.45 o 
  -4   3  15        6.06       15.10     13.45 o 
  -3   3  15        8.79       10.41     13.10 o 
  -2   3  15      254.93      267.65     13.52 o 
  -1   3  15        0.92        3.59     29.90 o 
   0   3  15       70.97       52.83     15.59 o 
   1   3  15        2.84      -11.20     13.38 o 
   2   3  15        1.07       20.71     13.86 o 
   3   3  15       27.32       37.25     18.23 o 
   4   3  15       69.96       97.38     24.02 o 
  -7   4  15        8.85        5.92     16.63 o 
  -6   4  15       15.53       33.87     26.17 o 
  -5   4  15        0.60       -6.40     14.35 o 
  -4   4  15       79.38       76.51     15.98 o 
  -3   4  15       34.79       78.69     28.04 o 
  -2   4  15        0.13      -10.10     25.39 o 
  -1   4  15        3.89       -0.10     13.24 o 
   0   4  15        0.37        3.29     13.38 o 
   1   4  15       23.21        1.14     13.79 o 
   2   4  15        1.27       -6.08     14.14 o 
   3   4  15       62.91       28.72     14.83 o 
   4   4  15       14.96       14.01     20.98 o 
  -6   5  15       31.05       23.12     32.25 o 
  -5   5  15       19.76        1.76     20.39 o 
  -4   5  15       68.44       66.09     14.35 o 
  -3   5  15       15.91       23.81     20.98 o 
  -2   5  15        0.59       12.48     15.54 o 
  -1   5  15        4.99       18.22     19.51 o 
   0   5  15       10.58       14.12     13.73 o 
   1   5  15      280.29      275.54     19.31 o 
   2   5  15        2.26        8.63     14.28 o 
   3   5  15       74.10       80.27     22.55 o 
   4   5  15        1.28       15.32     16.57 o 
  -6   6  15       87.84      123.81     16.63 o 
  -5   6  15       63.06       51.03     15.86 o 
  -4   6  15       39.10       44.69     14.56 o 
  -3   6  15        5.62      -12.55     14.28 o 
  -2   6  15       14.67        7.38     14.07 o 
  -1   6  15       55.86       30.05     14.07 o 
   0   6  15        9.11       -3.94     15.20 o 
   1   6  15        0.92        3.74     14.35 o 
   2   6  15        7.10       19.95     14.76 o 
   3   6  15        0.71      -16.22     16.22 o 
  -5   7  15        0.90       -3.35     16.15 o 
  -4   7  15        0.44       -3.84     15.73 o 
  -3   7  15      103.84       92.37     14.76 o 
  -2   7  15       69.06       83.62     14.56 o 
  -1   7  15       17.68       14.04     14.42 o 
   0   7  15       43.19       73.68     14.63 o 
   1   7  15        4.37        6.76     14.83 o 
   2   7  15       10.14        0.40     31.37 o 
   3   7  15        5.25      -10.03     17.35 o 
  -4   8  15      105.99      119.61     17.65 o 
  -3   8  15       44.85       98.35     30.10 o 
  -2   8  15       91.11       90.93     16.08 o 
  -1   8  15      121.11      110.22     16.15 o 
   0   8  15        1.34       18.54     15.87 o 
   1   8  15       30.09       -7.38     19.51 o 
   2   8  15       54.07       47.15     16.64 o 
  -3   9  15      109.21      116.64     16.77 o 
  -2   9  15       60.88       40.09     16.49 o 
  -1   9  15       50.19       49.44     21.37 o 
   0   9  15        0.05       34.21     21.08 o 
  -6   0  16       14.24        6.02     16.43 o 
  -5   0  16        7.28        9.60     27.65 o 
  -4   0  16       41.78       10.89     14.63 o 
  -3   0  16        1.90        7.05     14.14 o 
  -2   0  16       45.06       35.23     14.07 o 
  -1   0  16       28.84       38.92     14.14 o 
   0   0  16       18.38       23.83     17.84 o 
   1   0  16       65.23       58.92     14.61 o 
   2   0  16      194.76      187.08     15.24 o 
   3   0  16      238.24      245.38     22.84 o 
  -6   1  16        0.07      -12.35     31.17 o 
  -5   1  16       11.80        4.51     24.31 o 
  -4   1  16        0.41        5.30     14.42 o 
  -3   1  16       24.49       -7.00     14.34 o 
  -2   1  16       10.13       -4.03     19.12 o 
  -1   1  16        4.89       -3.41     15.88 o 
   0   1  16       57.62       75.49     14.21 o 
   1   1  16        1.41       -5.07     15.49 o 
   2   1  16        0.11       -8.26     19.12 o 
   3   1  16      200.17      156.27     16.84 o 
  -6   2  16        1.92      -16.57     16.57 o 
  -5   2  16       93.71       99.41     16.15 o 
  -4   2  16       18.51        5.27     14.76 o 
  -3   2  16       23.51       23.94     14.35 o 
  -2   2  16       28.44       43.46     27.55 o 
  -1   2  16       25.76       12.24     14.14 o 
   0   2  16      237.91      218.69     14.76 o 
   1   2  16      311.41      251.55     15.25 o 
   2   2  16        7.48        1.51     17.84 o 
   3   2  16       70.54       50.32     16.63 o 
  -6   3  16        7.50       -0.78     16.78 o 
  -5   3  16       22.08       34.43     16.15 o 
  -4   3  16        0.01       -8.74     14.76 o 
  -3   3  16        5.97       -8.88     29.21 o 
  -2   3  16        2.12      -14.42     14.42 o 
  -1   3  16       10.40       16.08     14.35 o 
   0   3  16       96.41      113.38     31.66 o 
   1   3  16       68.48       57.03     14.83 o 
   2   3  16        2.67       -5.61     15.94 o 
   3   3  16       16.64       14.13     16.56 o 
  -5   4  16       17.16       17.91     16.29 o 
  -4   4  16       46.11       34.85     16.01 o 
  -3   4  16       50.56       37.74     14.83 o 
  -2   4  16       31.89       42.34     23.72 o 
  -1   4  16        0.56       -7.65     14.56 o 
   0   4  16        3.67       16.04     14.63 o 
   1   4  16        0.72       12.12     14.90 o 
   2   4  16       85.60       68.92     16.50 o 
  -5   5  16       28.96      -10.44     16.63 o 
  -4   5  16       12.59       16.51     16.29 o 
  -3   5  16       64.18       57.89     15.94 o 
  -2   5  16       64.51       67.35     14.97 o 
  -1   5  16       26.86       31.27     14.97 o 
   0   5  16        1.60       -6.96     33.43 o 
   1   5  16       14.67       19.41     15.94 o 
   2   5  16        7.55       36.47     16.50 o 
  -4   6  16       71.98       43.05     16.84 o 
  -3   6  16       31.44       32.20     16.57 o 
  -2   6  16       50.68       26.86     19.41 o 
  -1   6  16       32.94       28.72     16.15 o 
   0   6  16        0.24       -0.31     18.82 o 
   1   6  16       42.23       38.99     20.39 o 
  -3   7  16       96.96      121.20     30.98 o 
  -2   7  16        4.24       15.06     16.43 o 
  -1   7  16       52.30       36.89     16.57 o 
   0   7  16       51.87       48.28     16.71 o 
  -4   1  17        1.11      -16.63     16.63 o 
  -3   1  17        8.21        0.28     16.36 o 
  -2   1  17        3.98        0.06     16.15 o 
  -1   1  17       24.52       36.81     20.19 o 
   0   1  17        1.10       22.21     16.29 o 
   1   1  17        1.45       18.79     16.56 o 
  -4   2  17        6.29       43.83     26.86 o 
  -3   2  17       11.70       37.80     39.61 o 
  -2   2  17      131.15      138.21     16.50 o 
  -1   2  17        9.03        2.04     16.29 o 
   0   2  17       15.71       27.66     21.37 o 
   1   2  17       58.15       43.03     38.92 o 
  -3   3  17        6.70       34.80     16.50 o 
  -2   3  17       16.89       36.76     16.50 o 
  -1   3  17        4.94        1.02     16.50 o 
   0   3  17       31.09       27.30     16.63 o 
  -2   4  17       17.37       12.84     16.64 o 
  -1   4  17        1.52       18.27     16.57 o 
                                                 
